# Supplementary material for: The behavioural effect of short-term cognitive and physical intervention therapies in old dogs
Source: GeroScience. 2024 Apr 3;46(6):5409–29. doi: 10.1007/s11357-024-01122-2 (PMC11493909; doi:10.1007/s11357-024-01122-2)
Supplement: Supplementary file 2 — Supplementary file2 (XLSX 163 KB) [file 11357_2024_1122_MOESM2_ESM.xlsx]

## Sheet: Info
Title: The behavioural effect of short-term cognitive and physical intervention therapies in old dogs
Zsófia Bognár 1,2,3*† (ORCID: 0000-0002-5308-3394), Dóra Szabó2,3† (ORCID: 0000-0001-7902-7713), Borbála Turcsán1,2,3 (ORCID: 0000-0002-0197-5243), Enikő Kubinyi 1,2,3,4 (ORCID: 0000-0002-4468-9845)
1 MTA-ELTE Lendület “Momentum” Companion Animal Research Group, Budapest, 1117, Hungary
2 Department of Ethology, ELTE Eötvös Loránd University, Budapest, 1117, Hungary
3 Senior Family Dog Project, Budapest, 1117, Hungary
4 ELTE NAP Canine Brain Research Group, Budapest, 1117, Hungary
*Corresponding author. E-mail address: zsofia.bognar@ttk.elte.hu, Postal address: Eötvös Loránd University, Pázmány Péter sétány 1/c, 1117, Budapest, Hungary
†These authors contributed equally to this work

## Sheet: Exploration
ID	TestInTotal	InterventionGroup	Age(year)	Sex	Neutered	Breed	Weight	Height	DailyPlay	DailyOffleash	TrainingLevel	HealthStatus	ActivityExcitability	ResponsivenessTraining	BaselineCONT	SecondCONT
D1	2	physical	11.5667	female	yes	mixed	13	40	<1h	>3h	1.33333	1	2.5	2.5	-0.395241	-0.92539
D10	2	control	9.46944	male	yes	purebred	36	70	<1h	1-3h	2	1.66667	3.75	4.33333	1.23838	0.772667
D11	2	combined	9.58611	male	no	purebred	27	56	>1h	1-3h	1.83333	2.33333	3.08333	3.5	-0.888042	0.242518
D12	2	combined	11.1583	male	yes	mixed	10	45	>1h	1-3h	1.16667	1.33333	3.25	3.33333	0.442461	-0.125036
D13	2	combined	10.8472	male	no	purebred	11	47	<1h	<1h	1.16667	1.66667	3.41667	2.83333	-0.0390136	-0.0390136
D14	2	physical	11.2278	male	yes	mixed	29	58	<1h	1-3h	1	1	2.41667	3	-0.628098	0.392724
D15	2	control	10.3889	female	yes	mixed	32	56	<1h	>3h	1.16667	1	3	1.66667	0.956849	-0.178144
D16	2	physical	11.6556	male	yes	purebred	40	50	<1h	>3h	1.16667	2	2.91667	3	-2.00728	-1.77442
D17	2	combined	8.87222	female	yes	mixed	12	40	>1h	1-3h	1.5	2.66667	2.58333	3.83333	-0.0876881	1.23838
D18	2	cognitive	11.0028	female	no	purebred	29	50	<1h	<1h	1	0.666667	3	3.83333	0.956849	0.4267
D19	2	combined	7.86944	female	yes	mixed	37	50	>1h	1-3h	2.66667	0.333333	3.25	3.5	0.772667	-0.320545
D2	2	cognitive	10.5111	male	no	mixed	32	55	<1h	1-3h	2.16667	2	3.08333	4.33333	-0.888042	0.258278
D20	3	cognitive	8.22778	male	yes	mixed	30	60	>1h	1-3h	1.5	2.66667	3.66667	4.33333	-0.357893	0.491135
D20	3	physical	8.7	male	yes	mixed	30	60	>1h	1-3h	1.5	2.66667	3.66667	4.33333	0.491135	0.491135
D21	2	cognitive	10.7167	female	yes	purebred	20	43	>1h	1-3h	1.83333	1	3.66667	4.66667	-0.0763617	0.968176
D22	2	control	7.97778	female	yes	mixed	12.5	48	<1h	>3h	2.5	0.333333	3.83333	4.5	0.53981	-0.309219
D23	2	combined	14.5389	female	yes	mixed	13	42.5	<1h	<1h	2.5	1	3.41667	4.16667	1.23838	0.772667
D24	2	physical	13.6333	male	yes	mixed	11	43	<1h	<1h	2.16667	2.33333	4	4.16667	-0.655185	0.156495
D25	2	combined	10.25	male	yes	mixed	30	45	<1h	<1h	2	1	2.91667	3.33333	0.156495	0.258278
D26	2	combined	10.8389	male	yes	purebred	26	55	>1h	1-3h	1.83333	1.66667	2.83333	4.33333	0.269604	-0.309219
D27	2	physical	11.3833	male	yes	mixed	30	40	<1h	<1h	1.33333	0.666667	2.41667	2.66667	0.491135	0.22093
D28	2	control	8.85278	male	no	purebred	27	50	>1h	<1h	2.5	0.666667	4.08333	4.33333	0.22093	-0.860955
D29	2	control	11.2333	-	-	-	-	-	-	-	-	-	-	-	0.145169	0.4267
D3	2	cognitive	8.71111	male	yes	purebred	42	68	>1h	1-3h	2.5	1.66667	2.75	3.83333	-1.20692	-1.20692
D30	2	control	9.70556	male	yes	purebred	10	30	<1h	>3h	2.5	1	3.83333	3.83333	-2.00728	-0.59075
D31	2	physical	12.3278	male	yes	mixed	25	61	>1h	1-3h	2.16667	0.333333	3	4	-0.888042	1.23838
D32	3	control	11.925	female	yes	mixed	25	54	>1h	>3h	1.5	2.33333	3.5	4.5	-0.0276872	-0.309219
D32	3	combined	12.3917	female	yes	mixed	25	54	>1h	>3h	1.5	2.33333	3.5	4.5	-0.309219	-0.643858
D33	2	physical	13.55	female	yes	purebred	23	50	<1h	<1h	1.16667	1	3.58333	4	0.772667	0.491135
D34	2	cognitive	13.6167	female	yes	purebred	20	40	>1h	1-3h	1.83333	1.66667	4	4.5	-0.692533	0.772667
D35	2	physical	8.875	female	yes	purebred	22	42.5	>1h	1-3h	1.16667	2	4	3.66667	0.156495	-0.346567
D36	2	cognitive	8.22222	female	yes	mixed	9	35	<1h	1-3h	1.16667	1.66667	2.83333	3.83333	-0.741207	0.686644
D37	2	physical	10.2167	female	yes	purebred	18	40	>1h	>3h	2.33333	1.33333	4.08333	4.16667	0.156495	0.156495
D38	2	combined	11.6361	female	yes	mixed	15	35	>1h	1-3h	1.5	2	3.25	3.66667	-0.579424	-1.42845
D39	3	control	8.66667	male	yes	mixed	42	60	<1h	>3h	1.83333	0.333333	3.66667	4.5	0.389352	0.242518
D39	3	cognitive	9.16111	male	yes	mixed	42	60	<1h	>3h	1.83333	0.333333	3.66667	4.5	0.242518	0.156495
D4	2	cognitive	11.4889	male	yes	purebred	18.4	51.4	>1h	>3h	2.5	1.66667	3.41667	4.5	0.670884	-0.974064
D40	2	cognitive	10.6306	female	yes	mixed	25	50	>1h	1-3h	2.83333	1.33333	3.75	4.5	1.23838	0.686644
D41	3	control	10.8389	male	yes	purebred	8	30	>1h	1-3h	1.66667	1.33333	3	3.5	-1.70998	-0.0763617
D41	3	combined	11.3444	male	yes	purebred	8	30	>1h	1-3h	1.66667	1.33333	3	3.5	-0.0763617	-0.59075
D42	2	cognitive	8.08333	male	yes	purebred	30	50	<1h	1-3h	2.5	1	3.41667	4	0.53981	-0.59075
D43	2	combined	9.08889	male	yes	mixed	26	66	>1h	<1h	1.33333	1.66667	3	3	0.491135	0.193843
D44	3	control	12.0111	female	yes	purebred	13	48	>1h	1-3h	2.33333	1	3.25	3.33333	1.23838	1.23838
D44	3	combined	12.4833	female	yes	purebred	13	48	>1h	1-3h	2.33333	1	3.25	3.33333	1.23838	0.723992
D45	2	combined	8.91111	male	no	purebred	80	84	>1h	1-3h	1.33333	2	3.25	3.33333	-0.309219	0.4267
D46	2	cognitive	9.01944	male	yes	purebred	25.5	60	<1h	<1h	2.83333	2.33333	4	4.16667	0.752997	0.956849
D47	2	control	12.5639	male	yes	purebred	18.5	48	>1h	1-3h	1.83333	2.33333	3.16667	4.33333	-0.125036	-0.628098
D48	2	cognitive	12.6944	female	yes	purebred	14	46	<1h	<1h	2	1.66667	3.58333	4.5	0.956849	0.735319
D49	2	physical	11.5	female	no	purebred	23.3	60	>1h	1-3h	2.83333	0.666667	3.58333	4.5	-0.59075	0.956849
D5	2	control	8.075	female	yes	mixed	25	56	<1h	<1h	1	0.666667	3.25	3.16667	0.156495	-0.888042
D50	2	combined	9.23889	male	yes	mixed	7	35	<1h	<1h	2.33333	1.33333	4.33333	3.16667	-0.628098	0.659557
D51	3	control	12.275	female	yes	mixed	18	55	>1h	1-3h	2.33333	1.33333	3.41667	4.16667	-0.0876881	-0.0876881
D51	3	combined	12.7361	female	yes	mixed	18	55	>1h	1-3h	2.33333	1.33333	3.41667	4.16667	-0.0876881	-0.125036
D52	3	control	10.2083	female	yes	purebred	23	50	>1h	1-3h	2	0.333333	3.58333	4.66667	0.389352	-0.395241
D52	3	combined	10.7333	female	yes	purebred	23	50	>1h	1-3h	2	0.333333	3.58333	4.66667	-0.395241	0.258278
D53	2	combined	8.77222	female	yes	purebred	10	35	<1h	1-3h	1.83333	0.333333	3.33333	4	0.389352	-0.974064
D54	3	control	11.5556	female	yes	purebred	11.3	43.2	>1h	1-3h	3	1.66667	2.75	3.83333	-0.860955	-0.346567
D54	3	physical	12.0833	female	yes	purebred	11.3	43.2	>1h	1-3h	3	1.66667	2.75	3.83333	-0.346567	-0.357893
D55	2	cognitive	10.2667	female	yes	mixed	19	50	<1h	1-3h	2.33333	0.333333	3.91667	4.16667	0.453787	-0.632532
D56	2	cognitive	7.78333	male	yes	purebred	9	39.5	<1h	<1h	2.66667	2.66667	3.16667	4.83333	-1.15825	0.156495
D57	2	physical	8.33333	female	yes	mixed	28.6	62	>1h	>3h	2	1	3.66667	4.33333	0.193843	-0.888042
D58	2	physical	11.0111	female	yes	purebred	17.5	49	>1h	1-3h	1.66667	1	4.5	4.33333	-0.888042	0.389352
D59	2	cognitive	10.6583	male	yes	purebred	22	40	<1h	1-3h	1.5	1.66667	4	3	1.23838	0.193843
D6	3	control	9.19722	male	yes	purebred	14.2	54	>1h	<1h	1.16667	1.33333	2.5	3.33333	-1.77442	0.723992
D6	3	cognitive	9.64444	male	yes	purebred	14.2	54	>1h	<1h	1.16667	1.33333	2.5	3.33333	0.723992	0.209604
D60	2	physical	10.6056	female	yes	purebred	9.5	40	<1h	<1h	1.33333	1.33333	2.75	4.33333	0.772667	-0.643858
D61	3	control	10.0306	male	yes	mixed	33	50	>1h	<1h	1	1.66667	2.75	3.66667	1.00552	0.453787
D61	3	physical	10.4167	male	yes	mixed	33	50	>1h	<1h	1	1.66667	2.75	3.66667	0.453787	0.772667
D62	2	control	9.97778	male	yes	purebred	13	58	>1h	>3h	1.5	1.66667	1.58333	4.5	-1.70998	-2.00728
D63	2	combined	10.2194	female	yes	mixed	15	50	>1h	<1h	1.5	1	3.16667	4.83333	-0.362327	-1.20692
D64	2	physical	10.9722	male	yes	purebred	31	62	<1h	>3h	2.66667	1	4.16667	4.33333	-0.962738	0.389352
D65	2	combined	11.4389	male	no	purebred	13	41	<1h	>3h	2	1	4.08333	4	0.172256	0.491135
D66	2	control	8.02222	male	no	purebred	22.5	44	>1h	<1h	1.33333	2.33333	4.16667	4	0.389352	1.23838
D67	2	physical	10.65	male	yes	purebred	12.7	42	>1h	>3h	1.5	1.33333	3.41667	4.83333	-0.0232534	-0.0763617
D68	2	cognitive	11.8417	male	yes	purebred	15	52	<1h	<1h	1.33333	2	3.58333	2.83333	-1.43978	0.956849
D69	2	combined	9.43611	female	yes	purebred	23	57	<1h	1-3h	1.66667	1.66667	2.83333	3.5	0.968176	-1.77442
D7	3	control	11.8972	female	yes	purebred	13	51	>1h	<1h	1.83333	1.33333	4.16667	3.16667	0.723992	0.491135
D7	3	combined	12.3722	female	yes	purebred	13	51	>1h	<1h	1.83333	1.33333	4.16667	3.16667	0.491135	0.172256
D70	2	control	12.3056	female	no	mixed	14	50	>1h	1-3h	1.16667	1.33333	3.5	3	0.377622	0.723992
D71	2	combined	8.99167	male	yes	mixed	8	30	<1h	<1h	1.5	2	3.66667	3.5	0.723992	0.53981
D8	2	cognitive	8.225	female	yes	purebred	27	55	<1h	<1h	2	1	4	4.33333	-0.320545	1.00552
D9	3	control	11.7056	male	yes	mixed	23	55	>1h	>3h	2.5	0.666667	3.58333	4.83333	0.258278	-0.59075
D9	3	physical	12.1972	male	yes	mixed	23	55	>1h	>3h	2.5	0.666667	3.58333	4.83333	-0.59075	0.258278

## Sheet: BoxRustle
ID	TestInTotal	InterventionGroup	Age(year)	Sex	Neutered	Breed	Weight	Height	DailyPlay	DailyOffleash	TrainingLevel	HealthStatus	ActivityExcitability	ResponsivenessTraining	BaselineCONT	SecondCONT
D1	2	physical	11.5667	female	yes	mixed	13	40	<1h	>3h	1.33333	1	2.5	2.5	-0.459284	-0.563659
D10	2	control	9.46944	male	yes	purebred	36	70	<1h	1-3h	2	1.66667	3.75	4.33333	-0.30639	0.797499
D12	2	combined	11.1583	male	yes	mixed	10	45	>1h	1-3h	1.16667	1.33333	3.25	3.33333	0.797499	-0.189138
D13	2	combined	10.8472	male	no	purebred	11	47	<1h	<1h	1.16667	1.66667	3.41667	2.83333	0.16208	0.455531
D14	2	physical	11.2278	male	yes	mixed	29	58	<1h	1-3h	1	1	2.41667	3	0.527353	0.527353
D15	2	control	10.3889	female	yes	mixed	32	56	<1h	>3h	1.16667	1	3	1.66667	0.797499	0.527353
D16	2	physical	11.6556	male	yes	purebred	40	50	<1h	>3h	1.16667	2	2.91667	3	-2.05613	-1.46923
D17	2	combined	8.87222	female	yes	mixed	12	40	>1h	1-3h	1.5	2.66667	2.58333	3.83333	0.527353	0.504049
D18	2	cognitive	11.0028	female	no	purebred	29	50	<1h	<1h	1	0.666667	3	3.83333	0.16208	-0.131371
D19	2	combined	7.86944	female	yes	mixed	37	50	>1h	1-3h	2.66667	0.333333	3.25	3.5	-0.329695	-1.6816
D2	2	cognitive	10.5111	male	no	mixed	32	55	<1h	1-3h	2.16667	2	3.08333	4.33333	-0.563659	0.455531
D20	3	cognitive	8.22778	male	yes	mixed	30	60	>1h	1-3h	1.5	2.66667	3.66667	4.33333	-0.140619	-0.0595484
D20	3	physical	8.7	male	yes	mixed	30	60	>1h	1-3h	1.5	2.66667	3.66667	4.33333	-0.0595484	0.129527
D21	2	cognitive	10.7167	female	yes	purebred	20	43	>1h	1-3h	1.83333	1	3.66667	4.66667	0.504049	-0.036244
D22	2	control	7.97778	female	yes	mixed	12.5	48	<1h	>3h	2.5	0.333333	3.83333	4.5	-0.538446	-1.07874
D23	2	combined	14.5389	female	yes	mixed	13	42.5	<1h	<1h	2.5	1	3.41667	4.16667	0.504049	-0.140619
D24	2	physical	13.6333	male	yes	mixed	11	43	<1h	<1h	2.16667	2.33333	4	4.16667	0.797499	-2.32627
D25	2	combined	10.25	male	yes	mixed	30	45	<1h	<1h	2	1	2.91667	3.33333	0.797499	0.257207
D26	2	combined	10.8389	male	yes	purebred	26	55	>1h	1-3h	1.83333	1.66667	2.83333	4.33333	-0.212442	-0.108066
D27	2	physical	11.3833	male	yes	mixed	30	40	<1h	<1h	1.33333	0.666667	2.41667	2.66667	-0.189138	-0.482588
D28	2	control	8.85278	male	no	purebred	27	50	>1h	<1h	2.5	0.666667	4.08333	4.33333	0.422978	0.797499
D29	2	control	11.2333	-	-	-	-	-	-	-	-	-	-	-	0.233902	-0.378213
D30	2	control	9.70556	male	yes	purebred	10	30	<1h	>3h	2.5	1	3.83333	3.83333	-0.752735	-1.78598
D31	2	physical	12.3278	male	yes	mixed	25	61	>1h	1-3h	2.16667	0.333333	3	4	-0.189138	0.504049
D32	3	control	11.925	female	yes	mixed	25	54	>1h	>3h	1.5	2.33333	3.5	4.5	-0.212442	-0.505893
D32	3	combined	12.3917	female	yes	mixed	25	54	>1h	>3h	1.5	2.33333	3.5	4.5	-0.505893	0.210598
D33	2	physical	13.55	female	yes	purebred	23	50	<1h	<1h	1.16667	1	3.58333	4	0.504049	-0.30639
D34	2	cognitive	13.6167	female	yes	purebred	20	40	>1h	1-3h	1.83333	1.66667	4	4.5	0.797499	0.422978
D35	2	physical	8.875	female	yes	purebred	22	42.5	>1h	1-3h	1.16667	2	4	3.66667	0.797499	-0.505893
D36	2	cognitive	8.22222	female	yes	mixed	9	35	<1h	1-3h	1.16667	1.66667	2.83333	3.83333	0.527353	0.527353
D37	2	physical	10.2167	female	yes	purebred	18	40	>1h	>3h	2.33333	1.33333	4.08333	4.16667	0.422978	-0.140619
D38	2	combined	11.6361	female	yes	mixed	15	35	>1h	1-3h	1.5	2	3.25	3.66667	0.504049	0.152831
D39	3	control	8.66667	male	yes	mixed	42	60	<1h	>3h	1.83333	0.333333	3.66667	4.5	-0.752735	-1.11801
D39	3	cognitive	9.16111	male	yes	mixed	42	60	<1h	>3h	1.83333	0.333333	3.66667	4.5	-1.11801	-0.599841
D4	2	cognitive	11.4889	male	yes	purebred	18.4	51.4	>1h	>3h	2.5	1.66667	3.41667	4.5	0.797499	-0.538446
D40	2	cognitive	10.6306	female	yes	mixed	25	50	>1h	1-3h	2.83333	1.33333	3.75	4.5	-0.703772	-1.49253
D41	3	control	10.8389	male	yes	purebred	8	30	>1h	1-3h	1.66667	1.33333	3	3.5	-0.189138	0.152831
D41	3	combined	11.3444	male	yes	purebred	8	30	>1h	1-3h	1.66667	1.33333	3	3.5	0.152831	0.504049
D42	2	cognitive	8.08333	male	yes	purebred	30	50	<1h	1-3h	2.5	1	3.41667	4	0.422978	-0.212442
D43	2	combined	9.08889	male	yes	mixed	26	66	>1h	<1h	1.33333	1.66667	3	3	-1.0947	-1.38815
D44	3	control	12.0111	female	yes	purebred	13	48	>1h	1-3h	2.33333	1	3.25	3.33333	0.129527	-0.036244
D44	3	combined	12.4833	female	yes	purebred	13	48	>1h	1-3h	2.33333	1	3.25	3.33333	-0.036244	-1.6583
D45	2	combined	8.91111	male	no	purebred	80	84	>1h	1-3h	1.33333	2	3.25	3.33333	-0.189138	-0.531106
D46	2	cognitive	9.01944	male	yes	purebred	25.5	60	<1h	<1h	2.83333	2.33333	4	4.16667	0.797499	0.797499
D47	2	control	12.5639	male	yes	purebred	18.5	48	>1h	1-3h	1.83333	2.33333	3.16667	4.33333	0.16208	0.797499
D48	2	cognitive	12.6944	female	yes	purebred	14	46	<1h	<1h	2	1.66667	3.58333	4.5	0.797499	0.797499
D49	2	physical	11.5	female	no	purebred	23.3	60	>1h	1-3h	2.83333	0.666667	3.58333	4.5	0.797499	0.797499
D5	2	control	8.075	female	yes	mixed	25	56	<1h	<1h	1	0.666667	3.25	3.16667	-0.179889	0.0810088
D50	2	combined	9.23889	male	yes	mixed	7	35	<1h	<1h	2.33333	1.33333	4.33333	3.16667	-0.156585	-0.459284
D51	3	control	12.275	female	yes	mixed	18	55	>1h	1-3h	2.33333	1.33333	3.41667	4.16667	0.504049	0.113562
D51	3	combined	12.7361	female	yes	mixed	18	55	>1h	1-3h	2.33333	1.33333	3.41667	4.16667	0.113562	-0.704216
D52	3	control	10.2083	female	yes	purebred	23	50	>1h	1-3h	2	0.333333	3.58333	4.66667	-0.459284	-0.482588
D52	3	combined	10.7333	female	yes	purebred	23	50	>1h	1-3h	2	0.333333	3.58333	4.66667	-0.482588	-1.22238
D53	2	combined	8.77222	female	yes	purebred	10	35	<1h	1-3h	1.83333	0.333333	3.33333	4	-1.01363	0.504049
D54	3	control	11.5556	female	yes	purebred	11.3	43.2	>1h	1-3h	3	1.66667	2.75	3.83333	-0.140619	0.527353
D54	3	physical	12.0833	female	yes	purebred	11.3	43.2	>1h	1-3h	3	1.66667	2.75	3.83333	0.527353	0.422978
D55	2	cognitive	10.2667	female	yes	mixed	19	50	<1h	1-3h	2.33333	0.333333	3.91667	4.16667	0.185384	0.185384
D56	2	cognitive	7.78333	male	yes	purebred	9	39.5	<1h	<1h	2.66667	2.66667	3.16667	4.83333	0.797499	0.504049
D57	2	physical	8.33333	female	yes	mixed	28.6	62	>1h	>3h	2	1	3.66667	4.33333	0.797499	0.797499
D58	2	physical	11.0111	female	yes	purebred	17.5	49	>1h	1-3h	1.66667	1	4.5	4.33333	0.797499	-0.752735
D59	2	cognitive	10.6583	male	yes	purebred	22	40	<1h	1-3h	1.5	1.66667	4	3	0.0810088	0.129527
D6	3	control	9.19722	male	yes	purebred	14.2	54	>1h	<1h	1.16667	1.33333	2.5	3.33333	-0.47334	-0.329695
D6	3	cognitive	9.64444	male	yes	purebred	14.2	54	>1h	<1h	1.16667	1.33333	2.5	3.33333	-0.329695	0.797499
D60	2	physical	10.6056	female	yes	purebred	9.5	40	<1h	<1h	1.33333	1.33333	2.75	4.33333	0.797499	0.527353
D61	3	control	10.0306	male	yes	mixed	33	50	>1h	<1h	1	1.66667	2.75	3.66667	-0.599841	0.797499
D61	3	physical	10.4167	male	yes	mixed	33	50	>1h	<1h	1	1.66667	2.75	3.66667	0.797499	0.797499
D62	2	control	9.97778	male	yes	purebred	13	58	>1h	>3h	1.5	1.66667	1.58333	4.5	-1.0947	-0.531106
D63	2	combined	10.2194	female	yes	mixed	15	50	>1h	<1h	1.5	1	3.16667	4.83333	0.504049	-0.515141
D64	2	physical	10.9722	male	yes	purebred	31	62	<1h	>3h	2.66667	1	4.16667	4.33333	-0.140619	0.797499
D65	2	combined	11.4389	male	no	purebred	13	41	<1h	>3h	2	1	4.08333	4	-1.34888	0.797499
D66	2	control	8.02222	male	no	purebred	22.5	44	>1h	<1h	1.33333	2.33333	4.16667	4	0.797499	-0.30639
D67	2	physical	10.65	male	yes	purebred	12.7	42	>1h	>3h	1.5	1.33333	3.41667	4.83333	0.797499	0.422978
D68	2	cognitive	11.8417	male	yes	purebred	15	52	<1h	<1h	1.33333	2	3.58333	2.83333	-0.189138	-0.212442
D69	2	combined	9.43611	female	yes	purebred	23	57	<1h	1-3h	1.66667	1.66667	2.83333	3.5	0.527353	-0.847861
D7	3	control	11.8972	female	yes	purebred	13	51	>1h	<1h	1.83333	1.33333	4.16667	3.16667	0.797499	-0.30639
D7	3	combined	12.3722	female	yes	purebred	13	51	>1h	<1h	1.83333	1.33333	4.16667	3.16667	-0.30639	0.797499
D70	2	control	12.3056	female	no	mixed	14	50	>1h	1-3h	1.16667	1.33333	3.5	3	0.797499	0.504049
D71	2	combined	8.99167	male	yes	mixed	8	30	<1h	<1h	1.5	2	3.66667	3.5	0.797499	-2.05613
D72	2	physical	7.68333	female	yes	mixed	24	50	<1h	>3h	2.66667	1	3.66667	3.5	-0.189138	-2.05613
D73	2	combined	8.43333	male	yes	mixed	18	50	<1h	1-3h	2.16667	0.333333	3.16667	3.5	0.129527	0.129527
D8	2	cognitive	8.225	female	yes	purebred	27	55	<1h	<1h	2	1	4	4.33333	-0.036244	0.797499
D9	3	control	11.7056	male	yes	mixed	23	55	>1h	>3h	2.5	0.666667	3.58333	4.83333	0.185384	0.185384
D9	3	physical	12.1972	male	yes	mixed	23	55	>1h	>3h	2.5	0.666667	3.58333	4.83333	0.185384	0.455531

## Sheet: Greeting
ID	TestInTotal	InterventionGroup	Age(year)	Sex	Neutered	Breed	Weight	Height	DailyPlay	DailyOffleash	TrainingLevel	HealthStatus	ActivityExcitability	ResponsivenessTraining	BaselineCONT	SecondCONT	ChangeCONT	ChangeCAT
D1	2	physical	11.5667	female	yes	mixed	13	40	<1h	>3h	1.33333	1	2.5	2.5	-0.846361	-0.794574	0.0517872	no change
D10	2	control	9.46944	male	yes	purebred	36	70	<1h	1-3h	2	1.66667	3.75	4.33333	0.516992	0.877201	0.360209	positive change
D11	2	combined	9.58611	male	no	purebred	27	56	>1h	1-3h	1.83333	2.33333	3.08333	3.5	0.340663	-0.387825	-0.728488	negative change
D12	2	combined	11.1583	male	yes	mixed	10	45	>1h	1-3h	1.16667	1.33333	3.25	3.33333	-0.83829	-0.251088	0.587202	positive change
D13	2	combined	10.8472	male	no	purebred	11	47	<1h	<1h	1.16667	1.66667	3.41667	2.83333	-0.198275	-0.382928	-0.184652	no change
D14	2	physical	11.2278	male	yes	mixed	29	58	<1h	1-3h	1	1	2.41667	3	-1.24994	-0.671056	0.57888	positive change
D15	2	control	10.3889	female	yes	mixed	32	56	<1h	>3h	1.16667	1	3	1.66667	0.330192	-0.0321645	-0.362357	no change
D16	2	physical	11.6556	male	yes	purebred	40	50	<1h	>3h	1.16667	2	2.91667	3	-0.666256	-0.212269	0.453988	positive change
D17	2	combined	8.87222	female	yes	mixed	12	40	>1h	1-3h	1.5	2.66667	2.58333	3.83333	-0.261558	-0.214669	0.0468896	no change
D18	2	cognitive	11.0028	female	no	purebred	29	50	<1h	<1h	1	0.666667	3	3.83333	0.689026	0.504374	-0.184652	no change
D19	2	combined	7.86944	female	yes	mixed	37	50	>1h	1-3h	2.66667	0.333333	3.25	3.5	0.624263	-0.251088	-0.875351	negative change
D2	2	cognitive	10.5111	male	no	mixed	32	55	<1h	1-3h	2.16667	2	3.08333	4.33333	0.880626	0.512445	-0.368181	no change
D20	3	cognitive	8.22778	male	yes	mixed	30	60	>1h	1-3h	1.5	2.66667	3.66667	4.33333	0.113669	0.521792	0.408123	positive change
D20	3	physical	8.7	male	yes	mixed	30	60	>1h	1-3h	1.5	2.66667	3.66667	4.33333	0.521792	0.699496	0.177704	positive change
D21	2	cognitive	10.7167	female	yes	purebred	20	43	>1h	1-3h	1.83333	1	3.66667	4.66667	-0.25461	0.171318	0.425928	positive change
D22	2	control	7.97778	female	yes	mixed	12.5	48	<1h	>3h	2.5	0.333333	3.83333	4.5	-0.425269	-0.202823	0.222446	positive change
D23	2	combined	14.5389	female	yes	mixed	13	42.5	<1h	<1h	2.5	1	3.41667	4.16667	-0.799121	-0.799121	0	no change
D24	2	physical	13.6333	male	yes	mixed	11	43	<1h	<1h	2.16667	2.33333	4	4.16667	1.05833	0.470103	-0.588227	negative change
D25	2	combined	10.25	male	yes	mixed	30	45	<1h	<1h	2	1	2.91667	3.33333	1.05833	0.46658	-0.59175	negative change
D26	2	combined	10.8389	male	yes	purebred	26	55	>1h	1-3h	1.83333	1.66667	2.83333	4.33333	-0.25461	-0.752232	-0.497621	negative change
D27	2	physical	11.3833	male	yes	mixed	30	40	<1h	<1h	1.33333	0.666667	2.41667	2.66667	0.330192	0.699496	0.369304	positive change
D28	2	control	8.85278	male	no	purebred	27	50	>1h	<1h	2.5	0.666667	4.08333	4.33333	1.05833	0.878226	-0.180104	no change
D29	2	control	11.2333	-	-	-	-	-	-	-	-	-	-	-	0.333617	0.333617	0	no change
D3	2	cognitive	8.71111	male	yes	purebred	42	68	>1h	1-3h	2.5	1.66667	2.75	3.83333	-1.20759	-0.393398	0.814196	positive change
D30	2	control	9.70556	male	yes	purebred	10	30	<1h	>3h	2.5	1	3.83333	3.83333	-0.927788	-0.0321645	0.895624	positive change
D31	2	physical	12.3278	male	yes	mixed	25	61	>1h	1-3h	2.16667	0.333333	3	4	0.330192	-0.253487	-0.58368	negative change
D32	3	control	11.925	female	yes	mixed	25	54	>1h	>3h	1.5	2.33333	3.5	4.5	-0.0345643	-0.753607	-0.719042	negative change
D32	3	combined	12.3917	female	yes	mixed	25	54	>1h	>3h	1.5	2.33333	3.5	4.5	-0.753607	-0.393398	0.360209	positive change
D33	2	physical	13.55	female	yes	purebred	23	50	<1h	<1h	1.16667	1	3.58333	4	1.05833	0.284328	-0.774003	negative change
D34	2	cognitive	13.6167	female	yes	purebred	20	40	>1h	1-3h	1.83333	1.66667	4	4.5	1.05833	0.873678	-0.184652	no change
D35	2	physical	8.875	female	yes	purebred	22	42.5	>1h	1-3h	1.16667	2	4	3.66667	0.33474	0.651232	0.316492	positive change
D36	2	cognitive	8.22222	female	yes	mixed	9	35	<1h	1-3h	1.16667	1.66667	2.83333	3.83333	-0.891102	-0.305275	0.585828	positive change
D37	2	physical	10.2167	female	yes	purebred	18	40	>1h	>3h	2.33333	1.33333	4.08333	4.16667	1.05833	0.472503	-0.585828	negative change
D38	2	combined	11.6361	female	yes	mixed	15	35	>1h	1-3h	1.5	2	3.25	3.66667	-0.799471	-0.213294	0.586177	positive change
D39	3	control	8.66667	male	yes	mixed	42	60	<1h	>3h	1.83333	0.333333	3.66667	4.5	0.877201	0.103198	-0.774003	negative change
D39	3	cognitive	9.16111	male	yes	mixed	42	60	<1h	>3h	1.83333	0.333333	3.66667	4.5	0.103198	1.05833	0.955132	positive change
D4	2	cognitive	11.4889	male	yes	purebred	18.4	51.4	>1h	>3h	2.5	1.66667	3.41667	4.5	-0.0216939	-1.11244	-1.09075	negative change
D40	2	cognitive	10.6306	female	yes	mixed	25	50	>1h	1-3h	2.83333	1.33333	3.75	4.5	0.700522	0.692549	-0.00797273	no change
D41	3	control	10.8389	male	yes	purebred	8	30	>1h	1-3h	1.66667	1.33333	3	3.5	-1.60877	-1.60877	0	no change
D41	3	combined	11.3444	male	yes	purebred	8	30	>1h	1-3h	1.66667	1.33333	3	3.5	-1.60877	-1.38632	0.222446	positive change
D42	2	cognitive	8.08333	male	yes	purebred	30	50	<1h	1-3h	2.5	1	3.41667	4	1.05833	0.878226	-0.180104	no change
D43	2	combined	9.08889	male	yes	mixed	26	66	>1h	<1h	1.33333	1.66667	3	3	-0.43574	-0.208746	0.226994	positive change
D44	3	control	12.0111	female	yes	purebred	13	48	>1h	1-3h	2.33333	1	3.25	3.33333	0.154636	-0.204198	-0.358834	no change
D44	3	combined	12.4833	female	yes	purebred	13	48	>1h	1-3h	2.33333	1	3.25	3.33333	-0.204198	-0.425269	-0.221071	no change
D45	2	combined	8.91111	male	no	purebred	80	84	>1h	1-3h	1.33333	2	3.25	3.33333	-0.799121	-0.799121	0	no change
D46	2	cognitive	9.01944	male	yes	purebred	25.5	60	<1h	<1h	2.83333	2.33333	4	4.16667	1.05833	0.878226	-0.180104	no change
D47	2	control	12.5639	male	yes	purebred	18.5	48	>1h	1-3h	1.83333	2.33333	3.16667	4.33333	-0.251088	-0.656811	-0.405723	no change
D48	2	cognitive	12.6944	female	yes	purebred	14	46	<1h	<1h	2	1.66667	3.58333	4.5	0.878226	0.113669	-0.764557	negative change
D49	2	physical	11.5	female	no	purebred	23.3	60	>1h	1-3h	2.83333	0.666667	3.58333	4.5	0.689026	0.698122	0.00909578	no change
D5	2	control	8.075	female	yes	mixed	25	56	<1h	<1h	1	0.666667	3.25	3.16667	0.518367	0.340663	-0.177704	no change
D50	2	combined	9.23889	male	yes	mixed	7	35	<1h	<1h	2.33333	1.33333	4.33333	3.16667	-0.478081	0.107746	0.585828	positive change
D51	3	control	12.275	female	yes	mixed	18	55	>1h	1-3h	2.33333	1.33333	3.41667	4.16667	0.873678	0.873678	0	no change
D51	3	combined	12.7361	female	yes	mixed	18	55	>1h	1-3h	2.33333	1.33333	3.41667	4.16667	0.873678	0.693574	-0.180104	no change
D52	3	control	10.2083	female	yes	purebred	23	50	>1h	1-3h	2	0.333333	3.58333	4.66667	1.05833	0.873678	-0.184652	no change
D52	3	combined	10.7333	female	yes	purebred	23	50	>1h	1-3h	2	0.333333	3.58333	4.66667	0.873678	0.873678	0	no change
D53	2	combined	8.77222	female	yes	purebred	10	35	<1h	1-3h	1.83333	0.333333	3.33333	4	0.698122	0.878226	0.180104	positive change
D54	3	control	11.5556	female	yes	purebred	11.3	43.2	>1h	1-3h	3	1.66667	2.75	3.83333	-1.19712	-0.743136	0.453988	positive change
D54	3	physical	12.0833	female	yes	purebred	11.3	43.2	>1h	1-3h	3	1.66667	2.75	3.83333	-0.743136	-0.927788	-0.184652	no change
D55	2	cognitive	10.2667	female	yes	mixed	19	50	<1h	1-3h	2.33333	0.333333	3.91667	4.16667	0.33474	-0.10374	-0.43848	negative change
D56	2	cognitive	7.78333	male	yes	purebred	9	39.5	<1h	<1h	2.66667	2.66667	3.16667	4.83333	-0.255635	-0.83829	-0.582654	negative change
D57	2	physical	8.33333	female	yes	mixed	28.6	62	>1h	>3h	2	1	3.66667	4.33333	0.292398	-0.0185208	-0.310919	no change
D58	2	physical	11.0111	female	yes	purebred	17.5	49	>1h	1-3h	1.66667	1	4.5	4.33333	-0.563032	-0.255635	0.307396	positive change
D59	2	cognitive	10.6583	male	yes	purebred	22	40	<1h	1-3h	1.5	1.66667	4	3	0.692549	0.880626	0.188077	positive change
D6	3	control	9.19722	male	yes	purebred	14.2	54	>1h	<1h	1.16667	1.33333	2.5	3.33333	-0.932336	-0.979226	-0.0468896	no change
D6	3	cognitive	9.64444	male	yes	purebred	14.2	54	>1h	<1h	1.16667	1.33333	2.5	3.33333	-0.979226	-1.20167	-0.222446	no change
D60	2	physical	10.6056	female	yes	purebred	9.5	40	<1h	<1h	1.33333	1.33333	2.75	4.33333	-1.38178	-0.387475	0.9943	positive change
D61	3	control	10.0306	male	yes	mixed	33	50	>1h	<1h	1	1.66667	2.75	3.66667	0.154636	-0.0689332	-0.223569	no change
D61	3	physical	10.4167	male	yes	mixed	33	50	>1h	<1h	1	1.66667	2.75	3.66667	-0.0689332	0.111171	0.180104	positive change
D62	2	control	9.97778	male	yes	purebred	13	58	>1h	>3h	1.5	1.66667	1.58333	4.5	-1.60877	-1.79342	-0.184652	no change
D63	2	combined	10.2194	female	yes	mixed	15	50	>1h	<1h	1.5	1	3.16667	4.83333	0.32427	0.105302	-0.218967	no change
D64	2	physical	10.9722	male	yes	purebred	31	62	<1h	>3h	2.66667	1	4.16667	4.33333	0.156011	-0.277225	-0.433235	negative change
D65	2	combined	11.4389	male	no	purebred	13	41	<1h	>3h	2	1	4.08333	4	-0.0240937	-0.204198	-0.180104	no change
D66	2	control	8.02222	male	no	purebred	22.5	44	>1h	<1h	1.33333	2.33333	4.16667	4	0.340313	0.693574	0.353261	positive change
D67	2	physical	10.65	male	yes	purebred	12.7	42	>1h	>3h	1.5	1.33333	3.41667	4.83333	0.341688	0.157036	-0.184652	no change
D68	2	cognitive	11.8417	male	yes	purebred	15	52	<1h	<1h	1.33333	2	3.58333	2.83333	-1.00951	-1.20167	-0.192162	no change
D69	2	combined	9.43611	female	yes	purebred	23	57	<1h	1-3h	1.66667	1.66667	2.83333	3.5	-0.204198	-0.794574	-0.590376	negative change
D7	3	control	11.8972	female	yes	purebred	13	51	>1h	<1h	1.83333	1.33333	4.16667	3.16667	-0.387825	-0.0723581	0.315467	positive change
D7	3	combined	12.3722	female	yes	purebred	13	51	>1h	<1h	1.83333	1.33333	4.16667	3.16667	-0.0723581	-1.42412	-1.35176	negative change
D70	2	control	12.3056	female	no	mixed	14	50	>1h	1-3h	1.16667	1.33333	3.5	3	0.150088	-0.0276166	-0.177704	no change
D71	2	combined	8.99167	male	yes	mixed	8	30	<1h	<1h	1.5	2	3.66667	3.5	-0.528746	-0.162964	0.365781	positive change
D72	2	physical	7.68333	female	yes	mixed	24	50	<1h	>3h	2.66667	1	3.66667	3.5	-0.611296	-0.0276166	0.58368	positive change
D73	2	combined	8.43333	male	yes	mixed	18	50	<1h	1-3h	2.16667	0.333333	3.16667	3.5	0.831336	1.05833	0.226994	positive change
D8	2	cognitive	8.225	female	yes	purebred	27	55	<1h	<1h	2	1	4	4.33333	1.05833	1.05833	0	no change
D9	3	control	11.7056	male	yes	mixed	23	55	>1h	>3h	2.5	0.666667	3.58333	4.83333	0.695974	0.0678044	-0.628169	negative change
D9	3	physical	12.1972	male	yes	mixed	23	55	>1h	>3h	2.5	0.666667	3.58333	4.83333	0.0678044	0.340663	0.272858	positive change

## Sheet: Pointing
ID	TestInTotal	InterventionGroup	Age(year)	Sex	Neutered	Breed	Weight	Height	DailyPlay	DailyOffleash	TrainingLevel	HealthStatus	ActivityExcitability	ResponsivenessTraining	BaselineCONT	SecondCONT
D1	2	physical	11.5667	female	yes	mixed	13	40	<1h	>3h	1.33333	1	2.5	2.5	0.5	0.5
D2	2	cognitive	10.5111	male	no	mixed	32	55	<1h	1-3h	2.16667	2	3.08333	4.33333	0.666667	0.666667
D3	2	cognitive	8.71111	male	yes	purebred	42	68	>1h	1-3h	2.5	1.66667	2.75	3.83333	0.5	0.5
D4	2	cognitive	11.4889	male	yes	purebred	18.4	51.4	>1h	>3h	2.5	1.66667	3.41667	4.5	0.5	0.5
D5	2	control	8.075	female	yes	mixed	25	56	<1h	<1h	1	0.666667	3.25	3.16667	0.833333	0.666667
D6	3	control	9.19722	male	yes	purebred	14.2	54	>1h	<1h	1.16667	1.33333	2.5	3.33333	0.166667	0.666667
D6	3	cognitive	9.64444	male	yes	purebred	14.2	54	>1h	<1h	1.16667	1.33333	2.5	3.33333	0.666667	0.666667
D7	3	control	11.8972	female	yes	purebred	13	51	>1h	<1h	1.83333	1.33333	4.16667	3.16667	0.666667	0.5
D7	3	combined	12.3722	female	yes	purebred	13	51	>1h	<1h	1.83333	1.33333	4.16667	3.16667	0.5	0.333333
D8	2	cognitive	8.225	female	yes	purebred	27	55	<1h	<1h	2	1	4	4.33333	0.666667	0.666667
D9	3	control	11.7056	male	yes	mixed	23	55	>1h	>3h	2.5	0.666667	3.58333	4.83333	0.333333	0.666667
D9	3	physical	12.1972	male	yes	mixed	23	55	>1h	>3h	2.5	0.666667	3.58333	4.83333	0.666667	1
D10	2	control	9.46944	male	yes	purebred	36	70	<1h	1-3h	2	1.66667	3.75	4.33333	1	0.666667
D11	2	combined	9.58611	male	no	purebred	27	56	>1h	1-3h	1.83333	2.33333	3.08333	3.5	0.333333	0.666667
D12	2	combined	11.1583	male	yes	mixed	10	45	>1h	1-3h	1.16667	1.33333	3.25	3.33333	0.833333	0.166667
D13	2	combined	10.8472	male	no	purebred	11	47	<1h	<1h	1.16667	1.66667	3.41667	2.83333	0.833333	0.5
D14	2	physical	11.2278	male	yes	mixed	29	58	<1h	1-3h	1	1	2.41667	3	0	0.833333
D15	2	control	10.3889	female	yes	mixed	32	56	<1h	>3h	1.16667	1	3	1.66667	0.5	0.666667
D73	2	combined	8.43333	male	yes	mixed	18	50	<1h	1-3h	2.16667	0.333333	3.16667	3.5	0.5	0.5
D16	2	physical	11.6556	male	yes	purebred	40	50	<1h	>3h	1.16667	2	2.91667	3	0.166667	0.833333
D17	2	combined	8.87222	female	yes	mixed	12	40	>1h	1-3h	1.5	2.66667	2.58333	3.83333	0.5	0.166667
D18	2	cognitive	11.0028	female	no	purebred	29	50	<1h	<1h	1	0.666667	3	3.83333	0.333333	0.666667
D19	2	combined	7.86944	female	yes	mixed	37	50	>1h	1-3h	2.66667	0.333333	3.25	3.5	0.666667	0.333333
D20	3	cognitive	8.22778	male	yes	mixed	30	60	>1h	1-3h	1.5	2.66667	3.66667	4.33333	0.666667	0.5
D20	3	physical	8.7	male	yes	mixed	30	60	>1h	1-3h	1.5	2.66667	3.66667	4.33333	0.5	0.666667
D21	2	cognitive	10.7167	female	yes	purebred	20	43	>1h	1-3h	1.83333	1	3.66667	4.66667	0.5	0.5
D22	2	control	7.97778	female	yes	mixed	12.5	48	<1h	>3h	2.5	0.333333	3.83333	4.5	0.333333	0.5
D23	2	combined	14.5389	female	yes	mixed	13	42.5	<1h	<1h	2.5	1	3.41667	4.16667	0.5	0.5
D24	2	physical	13.6333	male	yes	mixed	11	43	<1h	<1h	2.16667	2.33333	4	4.16667	0.833333	0.666667
D25	2	combined	10.25	male	yes	mixed	30	45	<1h	<1h	2	1	2.91667	3.33333	0.5	0.5
D26	2	combined	10.8389	male	yes	purebred	26	55	>1h	1-3h	1.83333	1.66667	2.83333	4.33333	0.5	0.333333
D27	2	physical	11.3833	male	yes	mixed	30	40	<1h	<1h	1.33333	0.666667	2.41667	2.66667	0.5	0.833333
D28	2	control	8.85278	male	no	purebred	27	50	>1h	<1h	2.5	0.666667	4.08333	4.33333	0.833333	0.5
D29	2	control	11.2333	-	-	-	-	-	-	-	-	-	-	-	0.333333	0.5
D30	2	control	9.70556	male	yes	purebred	10	30	<1h	>3h	2.5	1	3.83333	3.83333	1	0.5
D31	2	physical	12.3278	male	yes	mixed	25	61	>1h	1-3h	2.16667	0.333333	3	4	0.666667	0.666667
D32	3	control	11.925	female	yes	mixed	25	54	>1h	>3h	1.5	2.33333	3.5	4.5	0.5	0
D32	3	combined	12.3917	female	yes	mixed	25	54	>1h	>3h	1.5	2.33333	3.5	4.5	0	0.833333
D33	2	physical	13.55	female	yes	purebred	23	50	<1h	<1h	1.16667	1	3.58333	4	0.5	1
D34	2	cognitive	13.6167	female	yes	purebred	20	40	>1h	1-3h	1.83333	1.66667	4	4.5	0.833333	1
D35	2	physical	8.875	female	yes	purebred	22	42.5	>1h	1-3h	1.16667	2	4	3.66667	0.833333	0.333333
D36	2	cognitive	8.22222	female	yes	mixed	9	35	<1h	1-3h	1.16667	1.66667	2.83333	3.83333	0.5	0.333333
D37	2	physical	10.2167	female	yes	purebred	18	40	>1h	>3h	2.33333	1.33333	4.08333	4.16667	0.666667	0.5
D38	2	combined	11.6361	female	yes	mixed	15	35	>1h	1-3h	1.5	2	3.25	3.66667	0.833333	0.5
D39	3	control	8.66667	male	yes	mixed	42	60	<1h	>3h	1.83333	0.333333	3.66667	4.5	0.666667	0.5
D39	3	cognitive	9.16111	male	yes	mixed	42	60	<1h	>3h	1.83333	0.333333	3.66667	4.5	0.5	0.5
D40	2	cognitive	10.6306	female	yes	mixed	25	50	>1h	1-3h	2.83333	1.33333	3.75	4.5	0.166667	0.833333
D41	3	control	10.8389	male	yes	purebred	8	30	>1h	1-3h	1.66667	1.33333	3	3.5	0.833333	0.666667
D41	3	combined	11.3444	male	yes	purebred	8	30	>1h	1-3h	1.66667	1.33333	3	3.5	0.666667	0.833333
D72	2	physical	7.68333	female	yes	mixed	24	50	<1h	>3h	2.66667	1	3.66667	3.5	0.5	0.5
D42	2	cognitive	8.08333	male	yes	purebred	30	50	<1h	1-3h	2.5	1	3.41667	4	0.5	0.5
D43	2	combined	9.08889	male	yes	mixed	26	66	>1h	<1h	1.33333	1.66667	3	3	0.333333	0.5
D44	3	control	12.0111	female	yes	purebred	13	48	>1h	1-3h	2.33333	1	3.25	3.33333	0.5	0.5
D44	3	combined	12.4833	female	yes	purebred	13	48	>1h	1-3h	2.33333	1	3.25	3.33333	0.5	0.5
D45	2	combined	8.91111	male	no	purebred	80	84	>1h	1-3h	1.33333	2	3.25	3.33333	0	0.5
D46	2	cognitive	9.01944	male	yes	purebred	25.5	60	<1h	<1h	2.83333	2.33333	4	4.16667	0.166667	0.333333
D47	2	control	12.5639	male	yes	purebred	18.5	48	>1h	1-3h	1.83333	2.33333	3.16667	4.33333	0.666667	0.333333
D48	2	cognitive	12.6944	female	yes	purebred	14	46	<1h	<1h	2	1.66667	3.58333	4.5	0.5	1
D49	2	physical	11.5	female	no	purebred	23.3	60	>1h	1-3h	2.83333	0.666667	3.58333	4.5	0.5	0.5
D50	2	combined	9.23889	male	yes	mixed	7	35	<1h	<1h	2.33333	1.33333	4.33333	3.16667	0.5	0.5
D51	3	control	12.275	female	yes	mixed	18	55	>1h	1-3h	2.33333	1.33333	3.41667	4.16667	0.333333	0.5
D51	3	combined	12.7361	female	yes	mixed	18	55	>1h	1-3h	2.33333	1.33333	3.41667	4.16667	0.5	0.5
D52	3	control	10.2083	female	yes	purebred	23	50	>1h	1-3h	2	0.333333	3.58333	4.66667	0.5	0.5
D52	3	combined	10.7333	female	yes	purebred	23	50	>1h	1-3h	2	0.333333	3.58333	4.66667	0.5	0.5
D53	2	combined	8.77222	female	yes	purebred	10	35	<1h	1-3h	1.83333	0.333333	3.33333	4	0.666667	0.666667
D54	3	control	11.5556	female	yes	purebred	11.3	43.2	>1h	1-3h	3	1.66667	2.75	3.83333	0.5	0.5
D54	3	physical	12.0833	female	yes	purebred	11.3	43.2	>1h	1-3h	3	1.66667	2.75	3.83333	0.5	0.666667
D55	2	cognitive	10.2667	female	yes	mixed	19	50	<1h	1-3h	2.33333	0.333333	3.91667	4.16667	0.666667	0.5
D56	2	cognitive	7.78333	male	yes	purebred	9	39.5	<1h	<1h	2.66667	2.66667	3.16667	4.83333	0.666667	0.5
D57	2	physical	8.33333	female	yes	mixed	28.6	62	>1h	>3h	2	1	3.66667	4.33333	0.5	0.5
D58	2	physical	11.0111	female	yes	purebred	17.5	49	>1h	1-3h	1.66667	1	4.5	4.33333	1	0.5
D59	2	cognitive	10.6583	male	yes	purebred	22	40	<1h	1-3h	1.5	1.66667	4	3	0.666667	0.5
D60	2	physical	10.6056	female	yes	purebred	9.5	40	<1h	<1h	1.33333	1.33333	2.75	4.33333	0.833333	0.5
D61	3	control	10.0306	male	yes	mixed	33	50	>1h	<1h	1	1.66667	2.75	3.66667	0.833333	0.333333
D61	3	physical	10.4167	male	yes	mixed	33	50	>1h	<1h	1	1.66667	2.75	3.66667	0.333333	0.833333
D62	2	control	9.97778	male	yes	purebred	13	58	>1h	>3h	1.5	1.66667	1.58333	4.5	0.5	0.5
D63	2	combined	10.2194	female	yes	mixed	15	50	>1h	<1h	1.5	1	3.16667	4.83333	0.833333	0.833333
D64	2	physical	10.9722	male	yes	purebred	31	62	<1h	>3h	2.66667	1	4.16667	4.33333	0.5	0.666667
D65	2	combined	11.4389	male	no	purebred	13	41	<1h	>3h	2	1	4.08333	4	0.333333	0.666667
D66	2	control	8.02222	male	no	purebred	22.5	44	>1h	<1h	1.33333	2.33333	4.16667	4	0.833333	0.5
D67	2	physical	10.65	male	yes	purebred	12.7	42	>1h	>3h	1.5	1.33333	3.41667	4.83333	0.5	0.5
D68	2	cognitive	11.8417	male	yes	purebred	15	52	<1h	<1h	1.33333	2	3.58333	2.83333	0.333333	0.5
D69	2	combined	9.43611	female	yes	purebred	23	57	<1h	1-3h	1.66667	1.66667	2.83333	3.5	0.5	0.833333
D70	2	control	12.3056	female	no	mixed	14	50	>1h	1-3h	1.16667	1.33333	3.5	3	0.666667	0.5

## Sheet: ManipulativePersistency
ID	TestInTotal	InterventionGroup	Age(year)	Sex	Neutered	Breed	Weight	Height	DailyPlay	DailyOffleash	TrainingLevel	HealthStatus	ActivityExcitability	ResponsivenessTraining	BaselineCONT	SecondCONT	ChangeCONT	ChangeCAT
D1	2	physical	11.5667	female	yes	mixed	13	40	<1h	>3h	1.33333	1	2.5	2.5	-1.17831	-0.898634	0.279677	positive change
D10	2	control	9.46944	male	yes	purebred	36	70	<1h	1-3h	2	1.66667	3.75	4.33333	1.6838	1.48718	-0.196623	no change
D11	2	combined	9.58611	male	no	purebred	27	56	>1h	1-3h	1.83333	2.33333	3.08333	3.5	-0.11664	1.11437	1.23101	positive change
D12	2	combined	11.1583	male	yes	mixed	10	45	>1h	1-3h	1.16667	1.33333	3.25	3.33333	0.0254787	-0.965421	-0.9909	negative change
D13	2	combined	10.8472	male	no	purebred	11	47	<1h	<1h	1.16667	1.66667	3.41667	2.83333	0.808512	0.771716	-0.0367958	no change
D15	2	control	10.3889	female	yes	mixed	32	56	<1h	>3h	1.16667	1	3	1.66667	-0.74286	-0.435292	0.307568	positive change
D16	2	physical	11.6556	male	yes	purebred	40	50	<1h	>3h	1.16667	2	2.91667	3	-1.27354	-1.31091	-0.0373658	no change
D17	2	combined	8.87222	female	yes	mixed	12	40	>1h	1-3h	1.5	2.66667	2.58333	3.83333	-1.14164	-0.736313	0.405331	positive change
D18	2	cognitive	11.0028	female	no	purebred	29	50	<1h	<1h	1	0.666667	3	3.83333	-1.37477	-1.36895	0.00582853	positive change
D19	2	combined	7.86944	female	yes	mixed	37	50	>1h	1-3h	2.66667	0.333333	3.25	3.5	1.50013	1.32143	-0.178695	no change
D2	2	cognitive	10.5111	male	no	mixed	32	55	<1h	1-3h	2.16667	2	3.08333	4.33333	0.280372	0.541183	0.260811	positive change
D20	3	cognitive	8.22778	male	yes	mixed	30	60	>1h	1-3h	1.5	2.66667	3.66667	4.33333	-1.03291	-1.12312	-0.0902052	no change
D20	3	physical	8.7	male	yes	mixed	30	60	>1h	1-3h	1.5	2.66667	3.66667	4.33333	-1.12312	0.816148	1.93927	positive change
D21	2	cognitive	10.7167	female	yes	purebred	20	43	>1h	1-3h	1.83333	1	3.66667	4.66667	-0.565195	0.234256	0.799451	positive change
D22	2	control	7.97778	female	yes	mixed	12.5	48	<1h	>3h	2.5	0.333333	3.83333	4.5	1.36142	1.12894	-0.232483	no change
D23	2	combined	14.5389	female	yes	mixed	13	42.5	<1h	<1h	2.5	1	3.41667	4.16667	-0.311275	0.88584	1.19711	positive change
D24	2	physical	13.6333	male	yes	mixed	11	43	<1h	<1h	2.16667	2.33333	4	4.16667	0.826497	0.14345	-0.683047	negative change
D25	2	combined	10.25	male	yes	mixed	30	45	<1h	<1h	2	1	2.91667	3.33333	0.805114	-0.113972	-0.919086	negative change
D26	2	combined	10.8389	male	yes	purebred	26	55	>1h	1-3h	1.83333	1.66667	2.83333	4.33333	0.387163	0.157876	-0.229286	no change
D27	2	physical	11.3833	male	yes	mixed	30	40	<1h	<1h	1.33333	0.666667	2.41667	2.66667	-0.57649	1.12075	1.69724	positive change
D28	2	control	8.85278	male	no	purebred	27	50	>1h	<1h	2.5	0.666667	4.08333	4.33333	1.11952	1.48236	0.362832	positive change
D29	2	control	11.2333	-	-	-	-	-	-	-	-	-	-	-	0.383104	-0.841143	-1.22425	negative change
D3	2	cognitive	8.71111	male	yes	purebred	42	68	>1h	1-3h	2.5	1.66667	2.75	3.83333	-1.00541	0.834972	1.84038	positive change
D30	2	control	9.70556	male	yes	purebred	10	30	<1h	>3h	2.5	1	3.83333	3.83333	0.97029	-0.0889543	-1.05924	negative change
D31	2	physical	12.3278	male	yes	mixed	25	61	>1h	1-3h	2.16667	0.333333	3	4	-1.05896	-0.122169	0.936795	positive change
D32	3	control	11.925	female	yes	mixed	25	54	>1h	>3h	1.5	2.33333	3.5	4.5	0.256726	-0.956031	-1.21276	negative change
D32	3	combined	12.3917	female	yes	mixed	25	54	>1h	>3h	1.5	2.33333	3.5	4.5	-0.956031	-0.14346	0.812571	positive change
D33	2	physical	13.55	female	yes	purebred	23	50	<1h	<1h	1.16667	1	3.58333	4	0.518859	0.31812	-0.200739	no change
D34	2	cognitive	13.6167	female	yes	purebred	20	40	>1h	1-3h	1.83333	1.66667	4	4.5	0.452248	0.374239	-0.0780091	no change
D35	2	physical	8.875	female	yes	purebred	22	42.5	>1h	1-3h	1.16667	2	4	3.66667	0.240912	0.513872	0.27296	positive change
D36	2	cognitive	8.22222	female	yes	mixed	9	35	<1h	1-3h	1.16667	1.66667	2.83333	3.83333	0.483017	-0.159588	-0.642606	negative change
D37	2	physical	10.2167	female	yes	purebred	18	40	>1h	>3h	2.33333	1.33333	4.08333	4.16667	-0.497223	-1.206	-0.70878	negative change
D38	2	combined	11.6361	female	yes	mixed	15	35	>1h	1-3h	1.5	2	3.25	3.66667	-0.956169	0.0653305	1.0215	positive change
D39	3	control	8.66667	male	yes	mixed	42	60	<1h	>3h	1.83333	0.333333	3.66667	4.5	1.57885	0.951808	-0.627045	no change
D39	3	cognitive	9.16111	male	yes	mixed	42	60	<1h	>3h	1.83333	0.333333	3.66667	4.5	0.951808	-1.21008	-2.16189	negative change
D4	2	cognitive	11.4889	male	yes	purebred	18.4	51.4	>1h	>3h	2.5	1.66667	3.41667	4.5	-0.645762	-1.0505	-0.404738	no change
D40	2	cognitive	10.6306	female	yes	mixed	25	50	>1h	1-3h	2.83333	1.33333	3.75	4.5	-0.587752	0.719898	1.30765	positive change
D41	3	control	10.8389	male	yes	purebred	8	30	>1h	1-3h	1.66667	1.33333	3	3.5	-0.0109009	0.261713	0.272613	positive change
D41	3	combined	11.3444	male	yes	purebred	8	30	>1h	1-3h	1.66667	1.33333	3	3.5	0.261713	-0.887783	-1.1495	negative change
D42	2	cognitive	8.08333	male	yes	purebred	30	50	<1h	1-3h	2.5	1	3.41667	4	1.52069	0.731187	-0.789507	negative change
D43	2	combined	9.08889	male	yes	mixed	26	66	>1h	<1h	1.33333	1.66667	3	3	1.17211	1.0005	-0.171612	no change
D44	3	control	12.0111	female	yes	purebred	13	48	>1h	1-3h	2.33333	1	3.25	3.33333	1.10292	0.838121	-0.264797	no change
D44	3	combined	12.4833	female	yes	purebred	13	48	>1h	1-3h	2.33333	1	3.25	3.33333	0.838121	0.891269	0.053148	positive change
D46	2	cognitive	9.01944	male	yes	purebred	25.5	60	<1h	<1h	2.83333	2.33333	4	4.16667	0.838167	0.897704	0.0595367	positive change
D47	2	control	12.5639	male	yes	purebred	18.5	48	>1h	1-3h	1.83333	2.33333	3.16667	4.33333	-1.05382	-1.36088	-0.30706	no change
D48	2	cognitive	12.6944	female	yes	purebred	14	46	<1h	<1h	2	1.66667	3.58333	4.5	0.3659	0.166146	-0.199753	no change
D49	2	physical	11.5	female	no	purebred	23.3	60	>1h	1-3h	2.83333	0.666667	3.58333	4.5	0.982874	-0.50271	-1.48558	negative change
D5	2	control	8.075	female	yes	mixed	25	56	<1h	<1h	1	0.666667	3.25	3.16667	-0.620537	-0.929693	-0.309156	no change
D50	2	combined	9.23889	male	yes	mixed	7	35	<1h	<1h	2.33333	1.33333	4.33333	3.16667	0.306568	0.219566	-0.0870021	no change
D51	3	control	12.275	female	yes	mixed	18	55	>1h	1-3h	2.33333	1.33333	3.41667	4.16667	0.0612419	0.496075	0.434833	positive change
D51	3	combined	12.7361	female	yes	mixed	18	55	>1h	1-3h	2.33333	1.33333	3.41667	4.16667	0.496075	-0.433211	-0.929286	negative change
D52	3	control	10.2083	female	yes	purebred	23	50	>1h	1-3h	2	0.333333	3.58333	4.66667	-0.687057	-0.93821	-0.251153	no change
D52	3	combined	10.7333	female	yes	purebred	23	50	>1h	1-3h	2	0.333333	3.58333	4.66667	-0.93821	-0.642971	0.295239	positive change
D53	2	combined	8.77222	female	yes	purebred	10	35	<1h	1-3h	1.83333	0.333333	3.33333	4	1.17982	0.360753	-0.819062	negative change
D54	3	control	11.5556	female	yes	purebred	11.3	43.2	>1h	1-3h	3	1.66667	2.75	3.83333	0.589502	-0.824324	-1.41383	negative change
D54	3	physical	12.0833	female	yes	purebred	11.3	43.2	>1h	1-3h	3	1.66667	2.75	3.83333	-0.824324	-0.548174	0.27615	positive change
D55	2	cognitive	10.2667	female	yes	mixed	19	50	<1h	1-3h	2.33333	0.333333	3.91667	4.16667	-0.983246	-1.10763	-0.12438	no change
D56	2	cognitive	7.78333	male	yes	purebred	9	39.5	<1h	<1h	2.66667	2.66667	3.16667	4.83333	0.130209	-0.00650578	-0.136714	no change
D57	2	physical	8.33333	female	yes	mixed	28.6	62	>1h	>3h	2	1	3.66667	4.33333	-0.763246	-0.742695	0.020551	positive change
D58	2	physical	11.0111	female	yes	purebred	17.5	49	>1h	1-3h	1.66667	1	4.5	4.33333	0.977812	-0.493195	-1.47101	negative change
D59	2	cognitive	10.6583	male	yes	purebred	22	40	<1h	1-3h	1.5	1.66667	4	3	0.755363	0.991682	0.236319	positive change
D6	3	control	9.19722	male	yes	purebred	14.2	54	>1h	<1h	1.16667	1.33333	2.5	3.33333	-0.40895	-0.493533	-0.0845832	no change
D6	3	cognitive	9.64444	male	yes	purebred	14.2	54	>1h	<1h	1.16667	1.33333	2.5	3.33333	-0.493533	-0.228932	0.264601	positive change
D60	2	physical	10.6056	female	yes	purebred	9.5	40	<1h	<1h	1.33333	1.33333	2.75	4.33333	1.13851	-0.11763	-1.25614	negative change
D61	3	control	10.0306	male	yes	mixed	33	50	>1h	<1h	1	1.66667	2.75	3.66667	-0.990872	-1.07235	-0.0814824	no change
D61	3	physical	10.4167	male	yes	mixed	33	50	>1h	<1h	1	1.66667	2.75	3.66667	-1.07235	-1.22321	-0.150852	no change
D62	2	control	9.97778	male	yes	purebred	13	58	>1h	>3h	1.5	1.66667	1.58333	4.5	-1.39236	-1.19111	0.201252	positive change
D63	2	combined	10.2194	female	yes	mixed	15	50	>1h	<1h	1.5	1	3.16667	4.83333	0.219549	-1.04461	-1.26416	negative change
D64	2	physical	10.9722	male	yes	purebred	31	62	<1h	>3h	2.66667	1	4.16667	4.33333	1.68161	1.43999	-0.241619	no change
D65	2	combined	11.4389	male	no	purebred	13	41	<1h	>3h	2	1	4.08333	4	1.5423	1.48764	-0.0546655	no change
D66	2	control	8.02222	male	no	purebred	22.5	44	>1h	<1h	1.33333	2.33333	4.16667	4	-0.38303	-0.527991	-0.144961	no change
D67	2	physical	10.65	male	yes	purebred	12.7	42	>1h	>3h	1.5	1.33333	3.41667	4.83333	-0.129526	-0.425937	-0.296411	no change
D68	2	cognitive	11.8417	male	yes	purebred	15	52	<1h	<1h	1.33333	2	3.58333	2.83333	-1.15988	-0.840686	0.319189	positive change
D69	2	combined	9.43611	female	yes	purebred	23	57	<1h	1-3h	1.66667	1.66667	2.83333	3.5	-1.30505	-1.21403	0.0910166	positive change
D7	3	control	11.8972	female	yes	purebred	13	51	>1h	<1h	1.83333	1.33333	4.16667	3.16667	-1.26592	-1.35166	-0.0857479	no change
D7	3	combined	12.3722	female	yes	purebred	13	51	>1h	<1h	1.83333	1.33333	4.16667	3.16667	-1.35166	-1.18982	0.161843	positive change
D70	2	control	12.3056	female	no	mixed	14	50	>1h	1-3h	1.16667	1.33333	3.5	3	-1.34132	-1.2949	0.0464201	positive change
D71	2	combined	8.99167	male	yes	mixed	8	30	<1h	<1h	1.5	2	3.66667	3.5	0.430956	0.268982	-0.161975	no change
D72	2	physical	7.68333	female	yes	mixed	24	50	<1h	>3h	2.66667	1	3.66667	3.5	1.31794	1.29389	-0.0240543	positive change
D73	2	combined	8.43333	male	yes	mixed	18	50	<1h	1-3h	2.16667	0.333333	3.16667	3.5	0.872435	0.0660943	-0.806341	negative change
D8	2	cognitive	8.225	female	yes	purebred	27	55	<1h	<1h	2	1	4	4.33333	1.39772	1.39876	0.00103994	positive change
D9	3	control	11.7056	male	yes	mixed	23	55	>1h	>3h	2.5	0.666667	3.58333	4.83333	1.46338	0.595663	-0.867712	negative change
D9	3	physical	12.1972	male	yes	mixed	23	55	>1h	>3h	2.5	0.666667	3.58333	4.83333	0.595663	0.912601	0.316937	positive change

## Sheet: ClickerNew
ID	TestInTotal	InterventionGroup	Age(year)	Sex	Neutered	Breed	Weight	Height	DailyPlay	DailyOffleash	TrainingLevel	HealthStatus	ActivityExcitability	ResponsivenessTraining	BaselineCONT	SecondCONT	ChangeCONT	ChangeCAT
D1	2	physical	11.5667	female	yes	mixed	13	40	<1h	>3h	1.33333	1	2.5	2.5	1.67972	0.432865	-1.24685	negative change
D10	2	control	9.46944	male	yes	purebred	36	70	<1h	1-3h	2	1.66667	3.75	4.33333	-1.6213	0.096495	1.7178	positive change
D11	2	combined	9.58611	male	no	purebred	27	56	>1h	1-3h	1.83333	2.33333	3.08333	3.5	0.400894	0.98669	0.585796	no change
D12	2	combined	11.1583	male	yes	mixed	10	45	>1h	1-3h	1.16667	1.33333	3.25	3.33333	-0.0286639	0.534036	0.5627	no change
D13	2	combined	10.8472	male	no	purebred	11	47	<1h	<1h	1.16667	1.66667	3.41667	2.83333	-0.693472	0.0748552	0.768327	no change
D14	2	physical	11.2278	male	yes	mixed	29	58	<1h	1-3h	1	1	2.41667	3	-0.940603	-0.518107	0.422495	no change
D15	2	control	10.3889	female	yes	mixed	32	56	<1h	>3h	1.16667	1	3	1.66667	-0.55004	-0.218223	0.331817	no change
D16	2	physical	11.6556	male	yes	purebred	40	50	<1h	>3h	1.16667	2	2.91667	3	-0.504491	-0.220288	0.284204	no change
D17	2	combined	8.87222	female	yes	mixed	12	40	>1h	1-3h	1.5	2.66667	2.58333	3.83333	-0.22749	-0.0764401	0.151049	no change
D18	2	cognitive	11.0028	female	no	purebred	29	50	<1h	<1h	1	0.666667	3	3.83333	-1.6847	0.518769	2.20347	positive change
D19	2	combined	7.86944	female	yes	mixed	37	50	>1h	1-3h	2.66667	0.333333	3.25	3.5	-0.723255	0.110206	0.833461	positive change
D2	2	cognitive	10.5111	male	no	mixed	32	55	<1h	1-3h	2.16667	2	3.08333	4.33333	-0.328613	0.671889	1.0005	positive change
D20	3	cognitive	8.22778	male	yes	mixed	30	60	>1h	1-3h	1.5	2.66667	3.66667	4.33333	-0.33586	-0.483074	-0.147214	negative change
D20	3	physical	8.7	male	yes	mixed	30	60	>1h	1-3h	1.5	2.66667	3.66667	4.33333	-0.483074	-0.664171	-0.181097	negative change
D21	2	cognitive	10.7167	female	yes	purebred	20	43	>1h	1-3h	1.83333	1	3.66667	4.66667	0.199485	-0.224154	-0.42364	negative change
D22	2	control	7.97778	female	yes	mixed	12.5	48	<1h	>3h	2.5	0.333333	3.83333	4.5	-0.704995	-0.568819	0.136176	no change
D23	2	combined	14.5389	female	yes	mixed	13	42.5	<1h	<1h	2.5	1	3.41667	4.16667	0.717678	0.493322	-0.224356	negative change
D24	2	physical	13.6333	male	yes	mixed	11	43	<1h	<1h	2.16667	2.33333	4	4.16667	-0.106988	0.35035	0.457338	no change
D25	2	combined	10.25	male	yes	mixed	30	45	<1h	<1h	2	1	2.91667	3.33333	0.0283127	0.586824	0.558512	no change
D26	2	combined	10.8389	male	yes	purebred	26	55	>1h	1-3h	1.83333	1.66667	2.83333	4.33333	-0.617351	0.00401076	0.621362	no change
D27	2	physical	11.3833	male	yes	mixed	30	40	<1h	<1h	1.33333	0.666667	2.41667	2.66667	-0.602634	0.114392	0.717026	no change
D28	2	control	8.85278	male	no	purebred	27	50	>1h	<1h	2.5	0.666667	4.08333	4.33333	-0.204049	-0.229604	-0.0255543	negative change
D29	2	control	11.2333	-	-	-	-	-	-	-	-	-	-	-	-0.0375254	0.82256	0.860085	positive change
D3	2	cognitive	8.71111	male	yes	purebred	42	68	>1h	1-3h	2.5	1.66667	2.75	3.83333	-0.717164	-0.280756	0.436408	no change
D30	2	control	9.70556	male	yes	purebred	10	30	<1h	>3h	2.5	1	3.83333	3.83333	-0.157852	-0.256672	-0.098821	negative change
D31	2	physical	12.3278	male	yes	mixed	25	61	>1h	1-3h	2.16667	0.333333	3	4	-0.880901	-0.455818	0.425083	no change
D32	3	control	11.925	female	yes	mixed	25	54	>1h	>3h	1.5	2.33333	3.5	4.5	-0.638508	0.279112	0.91762	positive change
D32	3	combined	12.3917	female	yes	mixed	25	54	>1h	>3h	1.5	2.33333	3.5	4.5	0.279112	0.13724	-0.141872	negative change
D33	2	physical	13.55	female	yes	purebred	23	50	<1h	<1h	1.16667	1	3.58333	4	-1.36637	-0.559755	0.806613	positive change
D34	2	cognitive	13.6167	female	yes	purebred	20	40	>1h	1-3h	1.83333	1.66667	4	4.5	-0.126165	0.113755	0.239921	no change
D35	2	physical	8.875	female	yes	purebred	22	42.5	>1h	1-3h	1.16667	2	4	3.66667	-0.525954	0.418902	0.944855	positive change
D36	2	cognitive	8.22222	female	yes	mixed	9	35	<1h	1-3h	1.16667	1.66667	2.83333	3.83333	0.305992	0.24378	-0.062212	negative change
D37	2	physical	10.2167	female	yes	purebred	18	40	>1h	>3h	2.33333	1.33333	4.08333	4.16667	-0.319528	0.39567	0.715198	no change
D38	2	combined	11.6361	female	yes	mixed	15	35	>1h	1-3h	1.5	2	3.25	3.66667	0.345575	0.782896	0.437321	no change
D39	3	control	8.66667	male	yes	mixed	42	60	<1h	>3h	1.83333	0.333333	3.66667	4.5	-0.888312	0.478215	1.36653	positive change
D39	3	cognitive	9.16111	male	yes	mixed	42	60	<1h	>3h	1.83333	0.333333	3.66667	4.5	0.478215	-0.169127	-0.647341	negative change
D4	2	cognitive	11.4889	male	yes	purebred	18.4	51.4	>1h	>3h	2.5	1.66667	3.41667	4.5	-0.198432	-0.258709	-0.060277	negative change
D40	2	cognitive	10.6306	female	yes	mixed	25	50	>1h	1-3h	2.83333	1.33333	3.75	4.5	-0.112623	-0.405326	-0.292703	negative change
D41	3	control	10.8389	male	yes	purebred	8	30	>1h	1-3h	1.66667	1.33333	3	3.5	0.319908	0.643061	0.323153	no change
D41	3	combined	11.3444	male	yes	purebred	8	30	>1h	1-3h	1.66667	1.33333	3	3.5	0.643061	0.683379	0.040318	negative change
D42	2	cognitive	8.08333	male	yes	purebred	30	50	<1h	1-3h	2.5	1	3.41667	4	2.03408	0.472865	-1.56122	negative change
D43	2	combined	9.08889	male	yes	mixed	26	66	>1h	<1h	1.33333	1.66667	3	3	0.176268	1.52107	1.3448	positive change
D44	3	control	12.0111	female	yes	purebred	13	48	>1h	1-3h	2.33333	1	3.25	3.33333	0.293713	-0.986804	-1.28052	negative change
D44	3	combined	12.4833	female	yes	purebred	13	48	>1h	1-3h	2.33333	1	3.25	3.33333	-0.986804	0.560009	1.54681	positive change
D45	2	combined	8.91111	male	no	purebred	80	84	>1h	1-3h	1.33333	2	3.25	3.33333	-0.173919	0.5111	0.685018	no change
D46	2	cognitive	9.01944	male	yes	purebred	25.5	60	<1h	<1h	2.83333	2.33333	4	4.16667	-1.21729	-0.388631	0.828659	positive change
D47	2	control	12.5639	male	yes	purebred	18.5	48	>1h	1-3h	1.83333	2.33333	3.16667	4.33333	0.998736	0.969987	-0.0287485	negative change
D48	2	cognitive	12.6944	female	yes	purebred	14	46	<1h	<1h	2	1.66667	3.58333	4.5	-1.42064	-0.423498	0.997144	positive change
D5	2	control	8.075	female	yes	mixed	25	56	<1h	<1h	1	0.666667	3.25	3.16667	-0.68515	0.828631	1.51378	positive change
D50	2	combined	9.23889	male	yes	mixed	7	35	<1h	<1h	2.33333	1.33333	4.33333	3.16667	-0.356793	0.466453	0.823246	positive change
D51	3	control	12.275	female	yes	mixed	18	55	>1h	1-3h	2.33333	1.33333	3.41667	4.16667	-0.166836	-0.534623	-0.367787	negative change
D51	3	combined	12.7361	female	yes	mixed	18	55	>1h	1-3h	2.33333	1.33333	3.41667	4.16667	-0.534623	0.382305	0.916929	positive change
D52	3	control	10.2083	female	yes	purebred	23	50	>1h	1-3h	2	0.333333	3.58333	4.66667	-0.301354	0.0713003	0.372655	no change
D52	3	combined	10.7333	female	yes	purebred	23	50	>1h	1-3h	2	0.333333	3.58333	4.66667	0.0713003	0.740613	0.669313	no change
D53	2	combined	8.77222	female	yes	purebred	10	35	<1h	1-3h	1.83333	0.333333	3.33333	4	1.4351	1.2032	-0.231907	negative change
D54	3	control	11.5556	female	yes	purebred	11.3	43.2	>1h	1-3h	3	1.66667	2.75	3.83333	-0.133857	-0.18506	-0.051203	negative change
D54	3	physical	12.0833	female	yes	purebred	11.3	43.2	>1h	1-3h	3	1.66667	2.75	3.83333	-0.18506	-0.531025	-0.345965	negative change
D55	2	cognitive	10.2667	female	yes	mixed	19	50	<1h	1-3h	2.33333	0.333333	3.91667	4.16667	-0.868882	0.81113	1.68001	positive change
D56	2	cognitive	7.78333	male	yes	purebred	9	39.5	<1h	<1h	2.66667	2.66667	3.16667	4.83333	-0.404978	-0.59557	-0.190591	negative change
D57	2	physical	8.33333	female	yes	mixed	28.6	62	>1h	>3h	2	1	3.66667	4.33333	-0.187766	1.18499	1.37276	positive change
D58	2	physical	11.0111	female	yes	purebred	17.5	49	>1h	1-3h	1.66667	1	4.5	4.33333	-0.147769	0.676123	0.823892	positive change
D59	2	cognitive	10.6583	male	yes	purebred	22	40	<1h	1-3h	1.5	1.66667	4	3	-0.866084	0.388396	1.25448	positive change
D6	3	control	9.19722	male	yes	purebred	14.2	54	>1h	<1h	1.16667	1.33333	2.5	3.33333	-0.353823	0.410514	0.764337	no change
D6	3	cognitive	9.64444	male	yes	purebred	14.2	54	>1h	<1h	1.16667	1.33333	2.5	3.33333	0.410514	0.194731	-0.215783	negative change
D60	2	physical	10.6056	female	yes	purebred	9.5	40	<1h	<1h	1.33333	1.33333	2.75	4.33333	0.627239	0.232289	-0.39495	negative change
D61	3	control	10.0306	male	yes	mixed	33	50	>1h	<1h	1	1.66667	2.75	3.66667	-0.803136	0.799399	1.60254	positive change
D61	3	physical	10.4167	male	yes	mixed	33	50	>1h	<1h	1	1.66667	2.75	3.66667	0.799399	0.767738	-0.031661	negative change
D62	2	control	9.97778	male	yes	purebred	13	58	>1h	>3h	1.5	1.66667	1.58333	4.5	0.40623	0.953567	0.547337	no change
D63	2	combined	10.2194	female	yes	mixed	15	50	>1h	<1h	1.5	1	3.16667	4.83333	-0.472791	0.228191	0.700981	no change
D64	2	physical	10.9722	male	yes	purebred	31	62	<1h	>3h	2.66667	1	4.16667	4.33333	-0.0878512	0.07608	0.163931	no change
D65	2	combined	11.4389	male	no	purebred	13	41	<1h	>3h	2	1	4.08333	4	-0.232601	0.219433	0.452034	no change
D66	2	control	8.02222	male	no	purebred	22.5	44	>1h	<1h	1.33333	2.33333	4.16667	4	0.464983	0.196781	-0.268202	negative change
D67	2	physical	10.65	male	yes	purebred	12.7	42	>1h	>3h	1.5	1.33333	3.41667	4.83333	-0.422002	0.781199	1.2032	positive change
D68	2	cognitive	11.8417	male	yes	purebred	15	52	<1h	<1h	1.33333	2	3.58333	2.83333	-0.779305	-0.064363	0.714942	no change
D69	2	combined	9.43611	female	yes	purebred	23	57	<1h	1-3h	1.66667	1.66667	2.83333	3.5	0.161206	-0.414516	-0.575722	negative change
D7	3	control	11.8972	female	yes	purebred	13	51	>1h	<1h	1.83333	1.33333	4.16667	3.16667	-0.608214	-0.576993	0.0312214	negative change
D7	3	combined	12.3722	female	yes	purebred	13	51	>1h	<1h	1.83333	1.33333	4.16667	3.16667	-0.576993	-0.214016	0.362977	no change
D70	2	control	12.3056	female	no	mixed	14	50	>1h	1-3h	1.16667	1.33333	3.5	3	0.709577	1.10924	0.39966	no change
D71	2	combined	8.99167	male	yes	mixed	8	30	<1h	<1h	1.5	2	3.66667	3.5	1.55277	0.551052	-1.00172	negative change
D72	2	physical	7.68333	female	yes	mixed	24	50	<1h	>3h	2.66667	1	3.66667	3.5	-0.109273	-0.441036	-0.331763	negative change
D73	2	combined	8.43333	male	yes	mixed	18	50	<1h	1-3h	2.16667	0.333333	3.16667	3.5	-1.32065	-1.059	0.261647	no change
D8	2	cognitive	8.225	female	yes	purebred	27	55	<1h	<1h	2	1	4	4.33333	-0.05795	0.775391	0.833341	positive change
D9	3	control	11.7056	male	yes	mixed	23	55	>1h	>3h	2.5	0.666667	3.58333	4.83333	-0.411857	-0.467521	-0.0556633	negative change
D9	3	physical	12.1972	male	yes	mixed	23	55	>1h	>3h	2.5	0.666667	3.58333	4.83333	-0.467521	-0.381065	0.0864554	no change

## Sheet: ClickerOld
ID	TestInTotal	InterventionGroup	Age(year)	Sex	Neutered	Breed	Weight	Height	DailyPlay	DailyOffleash	TrainingLevel	HealthStatus	ActivityExcitability	ResponsivenessTraining	BaselineCONT	SecondCONT	ChangeCONT	ChangeCAT
D1	2	physical	11.5667	female	yes	mixed	13	40	<1h	>3h	1.33333	1	2.5	2.5	0.348271	-0.893527	-1.2418	negative change
D10	2	control	9.46944	male	yes	purebred	36	70	<1h	1-3h	2	1.66667	3.75	4.33333	-0.632733	-0.609117	0.0236152	negative change
D11	2	combined	9.58611	male	no	purebred	27	56	>1h	1-3h	1.83333	2.33333	3.08333	3.5	0.0914467	-0.567505	-0.658952	negative change
D12	2	combined	11.1583	male	yes	mixed	10	45	>1h	1-3h	1.16667	1.33333	3.25	3.33333	-0.714605	-0.565827	0.148779	no change
D13	2	combined	10.8472	male	no	purebred	11	47	<1h	<1h	1.16667	1.66667	3.41667	2.83333	-0.663727	-0.876732	-0.213005	negative change
D14	2	physical	11.2278	male	yes	mixed	29	58	<1h	1-3h	1	1	2.41667	3	-0.299887	-0.479376	-0.179489	negative change
D15	2	control	10.3889	female	yes	mixed	32	56	<1h	>3h	1.16667	1	3	1.66667	-0.451518	-0.227194	0.224324	no change
D16	2	physical	11.6556	male	yes	purebred	40	50	<1h	>3h	1.16667	2	2.91667	3	-0.838996	-1.00997	-0.170975	negative change
D17	2	combined	8.87222	female	yes	mixed	12	40	>1h	1-3h	1.5	2.66667	2.58333	3.83333	-0.486543	-0.39534	0.091203	negative change
D18	2	cognitive	11.0028	female	no	purebred	29	50	<1h	<1h	1	0.666667	3	3.83333	0.825354	0.859828	0.0344744	negative change
D19	2	combined	7.86944	female	yes	mixed	37	50	>1h	1-3h	2.66667	0.333333	3.25	3.5	-0.675996	-0.464019	0.211976	no change
D2	2	cognitive	10.5111	male	no	mixed	32	55	<1h	1-3h	2.16667	2	3.08333	4.33333	-0.223643	-0.320695	-0.097052	negative change
D20	3	cognitive	8.22778	male	yes	mixed	30	60	>1h	1-3h	1.5	2.66667	3.66667	4.33333	-0.344564	-0.370134	-0.0255702	negative change
D20	3	physical	8.7	male	yes	mixed	30	60	>1h	1-3h	1.5	2.66667	3.66667	4.33333	-0.370134	0.892776	1.26291	positive change
D21	2	cognitive	10.7167	female	yes	purebred	20	43	>1h	1-3h	1.83333	1	3.66667	4.66667	-0.261253	0.37429	0.635543	no change
D22	2	control	7.97778	female	yes	mixed	12.5	48	<1h	>3h	2.5	0.333333	3.83333	4.5	0.908463	3.35453	2.44607	positive change
D23	2	combined	14.5389	female	yes	mixed	13	42.5	<1h	<1h	2.5	1	3.41667	4.16667	-0.572256	-1.05064	-0.478382	negative change
D24	2	physical	13.6333	male	yes	mixed	11	43	<1h	<1h	2.16667	2.33333	4	4.16667	-0.445139	-1.00915	-0.564009	negative change
D25	2	combined	10.25	male	yes	mixed	30	45	<1h	<1h	2	1	2.91667	3.33333	-0.649295	0.653769	1.30306	positive change
D26	2	combined	10.8389	male	yes	purebred	26	55	>1h	1-3h	1.83333	1.66667	2.83333	4.33333	-0.934963	-0.92514	0.00982255	negative change
D27	2	physical	11.3833	male	yes	mixed	30	40	<1h	<1h	1.33333	0.666667	2.41667	2.66667	-0.266343	-0.308322	-0.0419787	negative change
D28	2	control	8.85278	male	no	purebred	27	50	>1h	<1h	2.5	0.666667	4.08333	4.33333	0.904634	1.11365	0.209018	no change
D29	2	control	11.2333	-	-	-	-	-	-	-	-	-	-	-	-0.263435	0.715013	0.978449	positive change
D3	2	cognitive	8.71111	male	yes	purebred	42	68	>1h	1-3h	2.5	1.66667	2.75	3.83333	-0.92514	-0.812734	0.112406	negative change
D30	2	control	9.70556	male	yes	purebred	10	30	<1h	>3h	2.5	1	3.83333	3.83333	0.88681	1.37277	0.485962	no change
D31	2	physical	12.3278	male	yes	mixed	25	61	>1h	1-3h	2.16667	0.333333	3	4	0.0722919	0.764677	0.692385	positive change
D32	3	control	11.925	female	yes	mixed	25	54	>1h	>3h	1.5	2.33333	3.5	4.5	-0.741329	-0.628411	0.112918	negative change
D32	3	combined	12.3917	female	yes	mixed	25	54	>1h	>3h	1.5	2.33333	3.5	4.5	-0.628411	-0.884473	-0.256063	negative change
D33	2	physical	13.55	female	yes	purebred	23	50	<1h	<1h	1.16667	1	3.58333	4	-0.322651	0.0273994	0.35005	no change
D34	2	cognitive	13.6167	female	yes	purebred	20	40	>1h	1-3h	1.83333	1.66667	4	4.5	-0.317455	0.0573423	0.374797	no change
D35	2	physical	8.875	female	yes	purebred	22	42.5	>1h	1-3h	1.16667	2	4	3.66667	-0.531717	-0.569297	-0.0375799	negative change
D36	2	cognitive	8.22222	female	yes	mixed	9	35	<1h	1-3h	1.16667	1.66667	2.83333	3.83333	0.942086	0.370513	-0.571574	negative change
D37	2	physical	10.2167	female	yes	purebred	18	40	>1h	>3h	2.33333	1.33333	4.08333	4.16667	-0.194655	0.613591	0.808246	positive change
D38	2	combined	11.6361	female	yes	mixed	15	35	>1h	1-3h	1.5	2	3.25	3.66667	-0.588897	-0.528383	0.0605141	negative change
D39	3	control	8.66667	male	yes	mixed	42	60	<1h	>3h	1.83333	0.333333	3.66667	4.5	0.834952	0.550751	-0.2842	negative change
D39	3	cognitive	9.16111	male	yes	mixed	42	60	<1h	>3h	1.83333	0.333333	3.66667	4.5	0.550751	0.20039	-0.350361	negative change
D4	2	cognitive	11.4889	male	yes	purebred	18.4	51.4	>1h	>3h	2.5	1.66667	3.41667	4.5	0.116069	0.517202	0.401133	no change
D40	2	cognitive	10.6306	female	yes	mixed	25	50	>1h	1-3h	2.83333	1.33333	3.75	4.5	-0.697113	-0.717485	-0.0203726	negative change
D41	3	control	10.8389	male	yes	purebred	8	30	>1h	1-3h	1.66667	1.33333	3	3.5	-0.928099	0.0150614	0.943161	positive change
D41	3	combined	11.3444	male	yes	purebred	8	30	>1h	1-3h	1.66667	1.33333	3	3.5	0.0150614	-0.533492	-0.548554	negative change
D42	2	cognitive	8.08333	male	yes	purebred	30	50	<1h	1-3h	2.5	1	3.41667	4	0.462711	1.14486	0.682145	positive change
D43	2	combined	9.08889	male	yes	mixed	26	66	>1h	<1h	1.33333	1.66667	3	3	-0.980545	-0.203395	0.77715	positive change
D44	3	control	12.0111	female	yes	purebred	13	48	>1h	1-3h	2.33333	1	3.25	3.33333	0.594328	0.608389	0.0140611	negative change
D44	3	combined	12.4833	female	yes	purebred	13	48	>1h	1-3h	2.33333	1	3.25	3.33333	0.608389	2.03582	1.42743	positive change
D45	2	combined	8.91111	male	no	purebred	80	84	>1h	1-3h	1.33333	2	3.25	3.33333	-0.926992	-0.61992	0.307072	no change
D46	2	cognitive	9.01944	male	yes	purebred	25.5	60	<1h	<1h	2.83333	2.33333	4	4.16667	-0.0174317	-0.00410696	0.0133247	negative change
D47	2	control	12.5639	male	yes	purebred	18.5	48	>1h	1-3h	1.83333	2.33333	3.16667	4.33333	-1.05064	0.0705976	1.12124	positive change
D48	2	cognitive	12.6944	female	yes	purebred	14	46	<1h	<1h	2	1.66667	3.58333	4.5	-0.697219	-0.482745	0.214474	no change
D5	2	control	8.075	female	yes	mixed	25	56	<1h	<1h	1	0.666667	3.25	3.16667	-0.397759	0.584296	0.982055	positive change
D50	2	combined	9.23889	male	yes	mixed	7	35	<1h	<1h	2.33333	1.33333	4.33333	3.16667	-0.91979	-0.64742	0.27237	no change
D51	3	control	12.275	female	yes	mixed	18	55	>1h	1-3h	2.33333	1.33333	3.41667	4.16667	0.485645	0.858334	0.372689	no change
D51	3	combined	12.7361	female	yes	mixed	18	55	>1h	1-3h	2.33333	1.33333	3.41667	4.16667	0.858334	1.21531	0.356973	no change
D52	3	control	10.2083	female	yes	purebred	23	50	>1h	1-3h	2	0.333333	3.58333	4.66667	-0.842495	-0.775566	0.0669291	negative change
D52	3	combined	10.7333	female	yes	purebred	23	50	>1h	1-3h	2	0.333333	3.58333	4.66667	-0.775566	-0.751796	0.0237693	negative change
D53	2	combined	8.77222	female	yes	purebred	10	35	<1h	1-3h	1.83333	0.333333	3.33333	4	0.363317	1.43019	1.06687	positive change
D54	3	control	11.5556	female	yes	purebred	11.3	43.2	>1h	1-3h	3	1.66667	2.75	3.83333	0.0986781	1.5876	1.48893	positive change
D54	3	physical	12.0833	female	yes	purebred	11.3	43.2	>1h	1-3h	3	1.66667	2.75	3.83333	1.5876	2.23904	0.65144	positive change
D55	2	cognitive	10.2667	female	yes	mixed	19	50	<1h	1-3h	2.33333	0.333333	3.91667	4.16667	0.346028	1.33605	0.990019	positive change
D56	2	cognitive	7.78333	male	yes	purebred	9	39.5	<1h	<1h	2.66667	2.66667	3.16667	4.83333	-0.310441	1.76835	2.07879	positive change
D57	2	physical	8.33333	female	yes	mixed	28.6	62	>1h	>3h	2	1	3.66667	4.33333	-0.843872	0.0792136	0.923085	positive change
D58	2	physical	11.0111	female	yes	purebred	17.5	49	>1h	1-3h	1.66667	1	4.5	4.33333	-0.137296	0.680929	0.818225	positive change
D59	2	cognitive	10.6583	male	yes	purebred	22	40	<1h	1-3h	1.5	1.66667	4	3	-0.326638	0.963254	1.28989	positive change
D6	3	control	9.19722	male	yes	purebred	14.2	54	>1h	<1h	1.16667	1.33333	2.5	3.33333	-0.707303	-1.00997	-0.302669	negative change
D6	3	cognitive	9.64444	male	yes	purebred	14.2	54	>1h	<1h	1.16667	1.33333	2.5	3.33333	-1.00997	-0.899752	0.11022	negative change
D60	2	physical	10.6056	female	yes	purebred	9.5	40	<1h	<1h	1.33333	1.33333	2.75	4.33333	-1.00915	0.689076	1.69822	positive change
D61	3	control	10.0306	male	yes	mixed	33	50	>1h	<1h	1	1.66667	2.75	3.66667	-0.522229	-0.440352	0.0818774	negative change
D61	3	physical	10.4167	male	yes	mixed	33	50	>1h	<1h	1	1.66667	2.75	3.66667	-0.440352	-0.446292	-0.0059408	negative change
D62	2	control	9.97778	male	yes	purebred	13	58	>1h	>3h	1.5	1.66667	1.58333	4.5	-0.900241	-1.05064	-0.150398	negative change
D63	2	combined	10.2194	female	yes	mixed	15	50	>1h	<1h	1.5	1	3.16667	4.83333	0.497528	0.483408	-0.0141203	negative change
D64	2	physical	10.9722	male	yes	purebred	31	62	<1h	>3h	2.66667	1	4.16667	4.33333	-0.754853	-0.300041	0.454813	no change
D65	2	combined	11.4389	male	no	purebred	13	41	<1h	>3h	2	1	4.08333	4	1.02421	1.41851	0.394291	no change
D66	2	control	8.02222	male	no	purebred	22.5	44	>1h	<1h	1.33333	2.33333	4.16667	4	0.0316518	0.668042	0.63639	no change
D67	2	physical	10.65	male	yes	purebred	12.7	42	>1h	>3h	1.5	1.33333	3.41667	4.83333	-0.902811	0.646488	1.5493	positive change
D68	2	cognitive	11.8417	male	yes	purebred	15	52	<1h	<1h	1.33333	2	3.58333	2.83333	-0.605698	-0.417541	0.188156	no change
D69	2	combined	9.43611	female	yes	purebred	23	57	<1h	1-3h	1.66667	1.66667	2.83333	3.5	-0.305311	-0.744237	-0.438926	negative change
D7	3	control	11.8972	female	yes	purebred	13	51	>1h	<1h	1.83333	1.33333	4.16667	3.16667	-0.149028	-0.813018	-0.66399	negative change
D7	3	combined	12.3722	female	yes	purebred	13	51	>1h	<1h	1.83333	1.33333	4.16667	3.16667	-0.813018	0.449477	1.26249	positive change
D70	2	control	12.3056	female	no	mixed	14	50	>1h	1-3h	1.16667	1.33333	3.5	3	0.0733237	0.348089	0.274766	no change
D71	2	combined	8.99167	male	yes	mixed	8	30	<1h	<1h	1.5	2	3.66667	3.5	0.888227	1.74888	0.860654	positive change
D72	2	physical	7.68333	female	yes	mixed	24	50	<1h	>3h	2.66667	1	3.66667	3.5	-0.184648	0.342449	0.527097	no change
D73	2	combined	8.43333	male	yes	mixed	18	50	<1h	1-3h	2.16667	0.333333	3.16667	3.5	-0.826933	0.137749	0.964682	positive change
D8	2	cognitive	8.225	female	yes	purebred	27	55	<1h	<1h	2	1	4	4.33333	0.0422693	0.556558	0.514289	no change
D9	3	control	11.7056	male	yes	mixed	23	55	>1h	>3h	2.5	0.666667	3.58333	4.83333	1.59203	1.00297	-0.589061	negative change
D9	3	physical	12.1972	male	yes	mixed	23	55	>1h	>3h	2.5	0.666667	3.58333	4.83333	1.00297	2.15783	1.15486	positive change

## Sheet: ProblemSolving
ID	TestInTotal	InterventionGroup	Age(year)	Sex	Neutered	Breed	Weight	Height	DailyPlay	DailyOffleash	TrainingLevel	HealthStatus	ActivityExcitability	ResponsivenessTraining	BaselineCONT	SecondCONT	ChangeCONT	ChangeCAT
D1	2	physical	11.5667	female	yes	mixed	13	40	<1h	>3h	1.33333	1	2.5	2.5	-3.156	0.378237	3.53424	positive change
D10	2	control	9.46944	male	yes	purebred	36	70	<1h	1-3h	2	1.66667	3.75	4.33333	0.271181	0.286714	0.0155327	no change
D11	2	combined	9.58611	male	no	purebred	27	56	>1h	1-3h	1.83333	2.33333	3.08333	3.5	0.235354	0.552739	0.317385	no change
D12	2	combined	11.1583	male	yes	mixed	10	45	>1h	1-3h	1.16667	1.33333	3.25	3.33333	-0.676372	0.357153	1.03353	positive change
D13	2	combined	10.8472	male	no	purebred	11	47	<1h	<1h	1.16667	1.66667	3.41667	2.83333	0.286705	0.485445	0.19874	no change
D14	2	physical	11.2278	male	yes	mixed	29	58	<1h	1-3h	1	1	2.41667	3	-0.621454	0.284999	0.906453	positive change
D15	2	control	10.3889	female	yes	mixed	32	56	<1h	>3h	1.16667	1	3	1.66667	0.060189	0.418543	0.358354	no change
D16	2	physical	11.6556	male	yes	purebred	40	50	<1h	>3h	1.16667	2	2.91667	3	-0.894463	-0.48538	0.409083	no change
D17	2	combined	8.87222	female	yes	mixed	12	40	>1h	1-3h	1.5	2.66667	2.58333	3.83333	-0.132456	0.61057	0.743025	positive change
D18	2	cognitive	11.0028	female	no	purebred	29	50	<1h	<1h	1	0.666667	3	3.83333	-0.188614	0.43964	0.628255	no change
D19	2	combined	7.86944	female	yes	mixed	37	50	>1h	1-3h	2.66667	0.333333	3.25	3.5	0.0764044	0.507387	0.430983	no change
D2	2	cognitive	10.5111	male	no	mixed	32	55	<1h	1-3h	2.16667	2	3.08333	4.33333	0.371893	0.440678	0.0687853	no change
D20	3	cognitive	8.22778	male	yes	mixed	30	60	>1h	1-3h	1.5	2.66667	3.66667	4.33333	-2.98468	0.21802	3.2027	positive change
D20	3	physical	8.7	male	yes	mixed	30	60	>1h	1-3h	1.5	2.66667	3.66667	4.33333	0.21802	0.472436	0.254416	no change
D21	2	cognitive	10.7167	female	yes	purebred	20	43	>1h	1-3h	1.83333	1	3.66667	4.66667	0.145659	0.0948696	-0.0507891	no change
D22	2	control	7.97778	female	yes	mixed	12.5	48	<1h	>3h	2.5	0.333333	3.83333	4.5	0.584973	0.626939	0.0419661	no change
D23	2	combined	14.5389	female	yes	mixed	13	42.5	<1h	<1h	2.5	1	3.41667	4.16667	0.0646366	-0.89346	-0.958097	negative change
D24	2	physical	13.6333	male	yes	mixed	11	43	<1h	<1h	2.16667	2.33333	4	4.16667	0.261562	0.0023869	-0.259175	negative change
D25	2	combined	10.25	male	yes	mixed	30	45	<1h	<1h	2	1	2.91667	3.33333	0.105777	0.439909	0.334131	no change
D26	2	combined	10.8389	male	yes	purebred	26	55	>1h	1-3h	1.83333	1.66667	2.83333	4.33333	-0.723309	-0.260372	0.462936	no change
D27	2	physical	11.3833	male	yes	mixed	30	40	<1h	<1h	1.33333	0.666667	2.41667	2.66667	-0.482528	-0.111619	0.370909	no change
D28	2	control	8.85278	male	no	purebred	27	50	>1h	<1h	2.5	0.666667	4.08333	4.33333	0.56957	0.5588	-0.01077	no change
D29	2	control	11.2333	-	-	-	-	-	-	-	-	-	-	-	-1.83167	0.163334	1.99501	positive change
D3	2	cognitive	8.71111	male	yes	purebred	42	68	>1h	1-3h	2.5	1.66667	2.75	3.83333	-3.47667	-0.0587016	3.41797	positive change
D30	2	control	9.70556	male	yes	purebred	10	30	<1h	>3h	2.5	1	3.83333	3.83333	0.547318	0.644608	0.0972905	no change
D31	2	physical	12.3278	male	yes	mixed	25	61	>1h	1-3h	2.16667	0.333333	3	4	-0.201597	0.425772	0.627369	no change
D32	3	control	11.925	female	yes	mixed	25	54	>1h	>3h	1.5	2.33333	3.5	4.5	-0.418706	0.418495	0.837201	positive change
D32	3	combined	12.3917	female	yes	mixed	25	54	>1h	>3h	1.5	2.33333	3.5	4.5	0.418495	0.468745	0.0502501	no change
D33	2	physical	13.55	female	yes	purebred	23	50	<1h	<1h	1.16667	1	3.58333	4	0.303839	0.289979	-0.0138602	no change
D34	2	cognitive	13.6167	female	yes	purebred	20	40	>1h	1-3h	1.83333	1.66667	4	4.5	0.369755	0.195681	-0.174074	negative change
D35	2	physical	8.875	female	yes	purebred	22	42.5	>1h	1-3h	1.16667	2	4	3.66667	-0.258689	0.31008	0.568769	no change
D36	2	cognitive	8.22222	female	yes	mixed	9	35	<1h	1-3h	1.16667	1.66667	2.83333	3.83333	0.263409	0.608644	0.345235	no change
D37	2	physical	10.2167	female	yes	purebred	18	40	>1h	>3h	2.33333	1.33333	4.08333	4.16667	0.0887552	0.129658	0.0409028	no change
D38	2	combined	11.6361	female	yes	mixed	15	35	>1h	1-3h	1.5	2	3.25	3.66667	-0.835534	-0.216285	0.619249	no change
D39	3	control	8.66667	male	yes	mixed	42	60	<1h	>3h	1.83333	0.333333	3.66667	4.5	0.321378	0.435292	0.113914	no change
D39	3	cognitive	9.16111	male	yes	mixed	42	60	<1h	>3h	1.83333	0.333333	3.66667	4.5	0.435292	0.152212	-0.28308	negative change
D4	2	cognitive	11.4889	male	yes	purebred	18.4	51.4	>1h	>3h	2.5	1.66667	3.41667	4.5	0.157444	0.479499	0.322055	no change
D40	2	cognitive	10.6306	female	yes	mixed	25	50	>1h	1-3h	2.83333	1.33333	3.75	4.5	-0.32398	0.441364	0.765344	positive change
D41	3	control	10.8389	male	yes	purebred	8	30	>1h	1-3h	1.66667	1.33333	3	3.5	-0.428438	-0.0156222	0.412816	no change
D41	3	combined	11.3444	male	yes	purebred	8	30	>1h	1-3h	1.66667	1.33333	3	3.5	-0.0156222	-0.7576	-0.741978	negative change
D42	2	cognitive	8.08333	male	yes	purebred	30	50	<1h	1-3h	2.5	1	3.41667	4	0.483598	0.527279	0.0436815	no change
D43	2	combined	9.08889	male	yes	mixed	26	66	>1h	<1h	1.33333	1.66667	3	3	0.160637	0.31292	0.152283	no change
D44	3	control	12.0111	female	yes	purebred	13	48	>1h	1-3h	2.33333	1	3.25	3.33333	0.175331	0.440197	0.264865	no change
D44	3	combined	12.4833	female	yes	purebred	13	48	>1h	1-3h	2.33333	1	3.25	3.33333	0.440197	0.525382	0.0851848	no change
D45	2	combined	8.91111	male	no	purebred	80	84	>1h	1-3h	1.33333	2	3.25	3.33333	-0.122266	0.298286	0.420552	no change
D46	2	cognitive	9.01944	male	yes	purebred	25.5	60	<1h	<1h	2.83333	2.33333	4	4.16667	0.341071	0.553618	0.212547	no change
D47	2	control	12.5639	male	yes	purebred	18.5	48	>1h	1-3h	1.83333	2.33333	3.16667	4.33333	0.0203396	-0.140317	-0.160657	negative change
D48	2	cognitive	12.6944	female	yes	purebred	14	46	<1h	<1h	2	1.66667	3.58333	4.5	0.250476	0.342223	0.0917464	no change
D5	2	control	8.075	female	yes	mixed	25	56	<1h	<1h	1	0.666667	3.25	3.16667	-0.861422	0.49194	1.35336	positive change
D50	2	combined	9.23889	male	yes	mixed	7	35	<1h	<1h	2.33333	1.33333	4.33333	3.16667	0.0636016	0.366534	0.302933	no change
D51	3	control	12.275	female	yes	mixed	18	55	>1h	1-3h	2.33333	1.33333	3.41667	4.16667	0.423233	0.298937	-0.124296	no change
D51	3	combined	12.7361	female	yes	mixed	18	55	>1h	1-3h	2.33333	1.33333	3.41667	4.16667	0.298937	0.472009	0.173072	no change
D52	3	control	10.2083	female	yes	purebred	23	50	>1h	1-3h	2	0.333333	3.58333	4.66667	-0.7653	0.25752	1.02282	positive change
D52	3	combined	10.7333	female	yes	purebred	23	50	>1h	1-3h	2	0.333333	3.58333	4.66667	0.25752	0.387066	0.129546	no change
D53	2	combined	8.77222	female	yes	purebred	10	35	<1h	1-3h	1.83333	0.333333	3.33333	4	0.382617	0.515026	0.132409	no change
D54	3	control	11.5556	female	yes	purebred	11.3	43.2	>1h	1-3h	3	1.66667	2.75	3.83333	0.552864	0.491262	-0.0616019	no change
D54	3	physical	12.0833	female	yes	purebred	11.3	43.2	>1h	1-3h	3	1.66667	2.75	3.83333	0.491262	0.588118	0.0968554	no change
D55	2	cognitive	10.2667	female	yes	mixed	19	50	<1h	1-3h	2.33333	0.333333	3.91667	4.16667	-0.0175684	0.387399	0.404968	no change
D56	2	cognitive	7.78333	male	yes	purebred	9	39.5	<1h	<1h	2.66667	2.66667	3.16667	4.83333	0.0904983	0.486585	0.396086	no change
D57	2	physical	8.33333	female	yes	mixed	28.6	62	>1h	>3h	2	1	3.66667	4.33333	-0.0958455	-0.633261	-0.537416	negative change
D58	2	physical	11.0111	female	yes	purebred	17.5	49	>1h	1-3h	1.66667	1	4.5	4.33333	0.303029	0.55757	0.25454	no change
D59	2	cognitive	10.6583	male	yes	purebred	22	40	<1h	1-3h	1.5	1.66667	4	3	0.370902	0.590309	0.219407	no change
D6	3	control	9.19722	male	yes	purebred	14.2	54	>1h	<1h	1.16667	1.33333	2.5	3.33333	-2.65333	0.338804	2.99214	positive change
D6	3	cognitive	9.64444	male	yes	purebred	14.2	54	>1h	<1h	1.16667	1.33333	2.5	3.33333	0.338804	0.476921	0.138117	no change
D60	2	physical	10.6056	female	yes	purebred	9.5	40	<1h	<1h	1.33333	1.33333	2.75	4.33333	0.497846	0.475753	-0.0220931	no change
D61	3	control	10.0306	male	yes	mixed	33	50	>1h	<1h	1	1.66667	2.75	3.66667	-1.68944	-0.148246	1.54119	positive change
D61	3	physical	10.4167	male	yes	mixed	33	50	>1h	<1h	1	1.66667	2.75	3.66667	-0.148246	0.406599	0.554844	no change
D62	2	control	9.97778	male	yes	purebred	13	58	>1h	>3h	1.5	1.66667	1.58333	4.5	-2.07543	-0.782758	1.29268	positive change
D63	2	combined	10.2194	female	yes	mixed	15	50	>1h	<1h	1.5	1	3.16667	4.83333	-0.337724	-0.139425	0.198299	no change
D64	2	physical	10.9722	male	yes	purebred	31	62	<1h	>3h	2.66667	1	4.16667	4.33333	0.438615	0.233905	-0.20471	negative change
D65	2	combined	11.4389	male	no	purebred	13	41	<1h	>3h	2	1	4.08333	4	0.226707	0.45773	0.231023	no change
D66	2	control	8.02222	male	no	purebred	22.5	44	>1h	<1h	1.33333	2.33333	4.16667	4	0.225825	0.503021	0.277196	no change
D67	2	physical	10.65	male	yes	purebred	12.7	42	>1h	>3h	1.5	1.33333	3.41667	4.83333	0.279361	0.39365	0.114289	no change
D68	2	cognitive	11.8417	male	yes	purebred	15	52	<1h	<1h	1.33333	2	3.58333	2.83333	-1.57947	0.357716	1.93718	positive change
D69	2	combined	9.43611	female	yes	purebred	23	57	<1h	1-3h	1.66667	1.66667	2.83333	3.5	-2.53727	-0.757627	1.77965	positive change
D7	3	control	11.8972	female	yes	purebred	13	51	>1h	<1h	1.83333	1.33333	4.16667	3.16667	0.244768	0.471875	0.227107	no change
D7	3	combined	12.3722	female	yes	purebred	13	51	>1h	<1h	1.83333	1.33333	4.16667	3.16667	0.471875	0.462837	-0.00903833	no change
D70	2	control	12.3056	female	no	mixed	14	50	>1h	1-3h	1.16667	1.33333	3.5	3	-1.84098	-2.80616	-0.965184	negative change
D71	2	combined	8.99167	male	yes	mixed	8	30	<1h	<1h	1.5	2	3.66667	3.5	0.127712	0.516941	0.389229	no change
D72	2	physical	7.68333	female	yes	mixed	24	50	<1h	>3h	2.66667	1	3.66667	3.5	0.274812	0.512571	0.237759	no change
D73	2	combined	8.43333	male	yes	mixed	18	50	<1h	1-3h	2.16667	0.333333	3.16667	3.5	0.238358	0.535498	0.297141	no change
D8	2	cognitive	8.225	female	yes	purebred	27	55	<1h	<1h	2	1	4	4.33333	-0.283967	0.431137	0.715104	positive change
D9	3	control	11.7056	male	yes	mixed	23	55	>1h	>3h	2.5	0.666667	3.58333	4.83333	0.422053	0.420389	-0.00166425	no change
D9	3	physical	12.1972	male	yes	mixed	23	55	>1h	>3h	2.5	0.666667	3.58333	4.83333	0.420389	0.502658	0.0822689	no change

## Sheet: Attention
ID	TestInTotal	InterventionGroup	Age(year)	Sex	Neutered	Breed	Weight	Height	DailyPlay	DailyOffleash	TrainingLevel	HealthStatus	ActivityExcitability	ResponsivenessTraining	BaselineCONT	SecondCONT
D1	2	physical	11.5667	female	yes	mixed	13	40	<1h	>3h	1.33333	1	2.5	2.5	1.25745	-0.422832
D10	2	control	9.46944	male	yes	purebred	36	70	<1h	1-3h	2	1.66667	3.75	4.33333	1.81219	0.131914
D11	2	combined	9.58611	male	no	purebred	27	56	>1h	1-3h	1.83333	2.33333	3.08333	3.5	-0.438871	-0.438871
D12	2	combined	11.1583	male	yes	mixed	10	45	>1h	1-3h	1.16667	1.33333	3.25	3.33333	1.25745	-0.438871
D13	2	combined	10.8472	male	no	purebred	11	47	<1h	<1h	1.16667	1.66667	3.41667	2.83333	1.25745	-0.438871
D14	2	physical	11.2278	male	yes	mixed	29	58	<1h	1-3h	1	1	2.41667	3	-0.438871	-0.993617
D15	2	control	10.3889	female	yes	mixed	32	56	<1h	>3h	1.16667	1	3	1.66667	0.131914	-0.438871
D16	2	physical	11.6556	male	yes	purebred	40	50	<1h	>3h	1.16667	2	2.91667	3	-1.5644	-1.5644
D17	2	combined	8.87222	female	yes	mixed	12	40	>1h	1-3h	1.5	2.66667	2.58333	3.83333	0.131914	0.702699
D18	2	cognitive	11.0028	female	no	purebred	29	50	<1h	<1h	1	0.666667	3	3.83333	-0.993617	0.147953
D19	2	combined	7.86944	female	yes	mixed	37	50	>1h	1-3h	2.66667	0.333333	3.25	3.5	0.68666	0.131914
D2	2	cognitive	10.5111	male	no	mixed	32	55	<1h	1-3h	2.16667	2	3.08333	4.33333	0.68666	1.25745
D20	3	cognitive	8.22778	male	yes	mixed	30	60	>1h	1-3h	1.5	2.66667	3.66667	4.33333	-0.422832	-0.993617
D20	3	physical	8.7	male	yes	mixed	30	60	>1h	1-3h	1.5	2.66667	3.66667	4.33333	-0.993617	0.147953
D21	2	cognitive	10.7167	female	yes	purebred	20	43	>1h	1-3h	1.83333	1	3.66667	4.66667	0.131914	-0.438871
D22	2	control	7.97778	female	yes	mixed	12.5	48	<1h	>3h	2.5	0.333333	3.83333	4.5	0.702699	0.115875
D23	2	combined	14.5389	female	yes	mixed	13	42.5	<1h	<1h	2.5	1	3.41667	4.16667	-0.438871	-1.5644
D24	2	physical	13.6333	male	yes	mixed	11	43	<1h	<1h	2.16667	2.33333	4	4.16667	0.131914	0.131914
D25	2	combined	10.25	male	yes	mixed	30	45	<1h	<1h	2	1	2.91667	3.33333	0.131914	-0.422832
D26	2	combined	10.8389	male	yes	purebred	26	55	>1h	1-3h	1.83333	1.66667	2.83333	4.33333	0.68666	0.115875
D27	2	physical	11.3833	male	yes	mixed	30	40	<1h	<1h	1.33333	0.666667	2.41667	2.66667	-0.993617	-0.438871
D28	2	control	8.85278	male	no	purebred	27	50	>1h	<1h	2.5	0.666667	4.08333	4.33333	1.81219	0.131914
D29	2	control	11.2333	-	-	-	-	-	-	-	-	-	-	-	0.115875	0.702699
D3	2	cognitive	8.71111	male	yes	purebred	42	68	>1h	1-3h	2.5	1.66667	2.75	3.83333	-0.422832	0.147953
D30	2	control	9.70556	male	yes	purebred	10	30	<1h	>3h	2.5	1	3.83333	3.83333	-0.438871	-0.422832
D31	2	physical	12.3278	male	yes	mixed	25	61	>1h	1-3h	2.16667	0.333333	3	4	-1.5644	-0.438871
D32	3	control	11.925	female	yes	mixed	25	54	>1h	>3h	1.5	2.33333	3.5	4.5	0.131914	-0.422832
D32	3	combined	12.3917	female	yes	mixed	25	54	>1h	>3h	1.5	2.33333	3.5	4.5	-0.422832	-0.438871
D33	2	physical	13.55	female	yes	purebred	23	50	<1h	<1h	1.16667	1	3.58333	4	0.131914	0.702699
D34	2	cognitive	13.6167	female	yes	purebred	20	40	>1h	1-3h	1.83333	1.66667	4	4.5	-0.438871	-0.993617
D35	2	physical	8.875	female	yes	purebred	22	42.5	>1h	1-3h	1.16667	2	4	3.66667	0.68666	-0.438871
D36	2	cognitive	8.22222	female	yes	mixed	9	35	<1h	1-3h	1.16667	1.66667	2.83333	3.83333	1.24141	-0.993617
D37	2	physical	10.2167	female	yes	purebred	18	40	>1h	>3h	2.33333	1.33333	4.08333	4.16667	-0.993617	-0.993617
D38	2	combined	11.6361	female	yes	mixed	15	35	>1h	1-3h	1.5	2	3.25	3.66667	0.68666	-0.438871
D39	3	control	8.66667	male	yes	mixed	42	60	<1h	>3h	1.83333	0.333333	3.66667	4.5	0.131914	0.115875
D39	3	cognitive	9.16111	male	yes	mixed	42	60	<1h	>3h	1.83333	0.333333	3.66667	4.5	0.115875	0.131914
D4	2	cognitive	11.4889	male	yes	purebred	18.4	51.4	>1h	>3h	2.5	1.66667	3.41667	4.5	-0.993617	-0.993617
D40	2	cognitive	10.6306	female	yes	mixed	25	50	>1h	1-3h	2.83333	1.33333	3.75	4.5	0.115875	-0.438871
D41	3	control	10.8389	male	yes	purebred	8	30	>1h	1-3h	1.66667	1.33333	3	3.5	0.68666	0.68666
D41	3	combined	11.3444	male	yes	purebred	8	30	>1h	1-3h	1.66667	1.33333	3	3.5	0.68666	0.68666
D42	2	cognitive	8.08333	male	yes	purebred	30	50	<1h	1-3h	2.5	1	3.41667	4	-0.438871	1.81219
D43	2	combined	9.08889	male	yes	mixed	26	66	>1h	<1h	1.33333	1.66667	3	3	1.24141	-0.438871
D44	3	control	12.0111	female	yes	purebred	13	48	>1h	1-3h	2.33333	1	3.25	3.33333	-0.438871	-0.993617
D44	3	combined	12.4833	female	yes	purebred	13	48	>1h	1-3h	2.33333	1	3.25	3.33333	-0.993617	0.702699
D45	2	combined	8.91111	male	no	purebred	80	84	>1h	1-3h	1.33333	2	3.25	3.33333	0.131914	-1.00966
D46	2	cognitive	9.01944	male	yes	purebred	25.5	60	<1h	<1h	2.83333	2.33333	4	4.16667	1.25745	-0.993617
D47	2	control	12.5639	male	yes	purebred	18.5	48	>1h	1-3h	1.83333	2.33333	3.16667	4.33333	0.131914	-0.993617
D48	2	cognitive	12.6944	female	yes	purebred	14	46	<1h	<1h	2	1.66667	3.58333	4.5	-0.993617	0.131914
D5	2	control	8.075	female	yes	mixed	25	56	<1h	<1h	1	0.666667	3.25	3.16667	0.68666	0.702699
D50	2	combined	9.23889	male	yes	mixed	7	35	<1h	<1h	2.33333	1.33333	4.33333	3.16667	-1.5644	0.131914
D51	3	control	12.275	female	yes	mixed	18	55	>1h	1-3h	2.33333	1.33333	3.41667	4.16667	-0.422832	-1.5644
D51	3	combined	12.7361	female	yes	mixed	18	55	>1h	1-3h	2.33333	1.33333	3.41667	4.16667	-1.5644	-0.438871
D52	3	control	10.2083	female	yes	purebred	23	50	>1h	1-3h	2	0.333333	3.58333	4.66667	-0.438871	-0.993617
D52	3	combined	10.7333	female	yes	purebred	23	50	>1h	1-3h	2	0.333333	3.58333	4.66667	-0.993617	-0.438871
D53	2	combined	8.77222	female	yes	purebred	10	35	<1h	1-3h	1.83333	0.333333	3.33333	4	0.68666	0.68666
D54	3	control	11.5556	female	yes	purebred	11.3	43.2	>1h	1-3h	3	1.66667	2.75	3.83333	1.81219	1.25745
D54	3	physical	12.0833	female	yes	purebred	11.3	43.2	>1h	1-3h	3	1.66667	2.75	3.83333	1.25745	0.702699
D55	2	cognitive	10.2667	female	yes	mixed	19	50	<1h	1-3h	2.33333	0.333333	3.91667	4.16667	0.68666	-0.438871
D56	2	cognitive	7.78333	male	yes	purebred	9	39.5	<1h	<1h	2.66667	2.66667	3.16667	4.83333	1.81219	-0.993617
D57	2	physical	8.33333	female	yes	mixed	28.6	62	>1h	>3h	2	1	3.66667	4.33333	1.25745	-0.993617
D58	2	physical	11.0111	female	yes	purebred	17.5	49	>1h	1-3h	1.66667	1	4.5	4.33333	1.81219	-0.438871
D59	2	cognitive	10.6583	male	yes	purebred	22	40	<1h	1-3h	1.5	1.66667	4	3	-0.993617	-0.993617
D6	3	control	9.19722	male	yes	purebred	14.2	54	>1h	<1h	1.16667	1.33333	2.5	3.33333	1.81219	-0.438871
D6	3	cognitive	9.64444	male	yes	purebred	14.2	54	>1h	<1h	1.16667	1.33333	2.5	3.33333	-0.438871	-0.438871
D60	2	physical	10.6056	female	yes	purebred	9.5	40	<1h	<1h	1.33333	1.33333	2.75	4.33333	0.131914	-0.438871
D61	3	control	10.0306	male	yes	mixed	33	50	>1h	<1h	1	1.66667	2.75	3.66667	-0.438871	-0.438871
D61	3	physical	10.4167	male	yes	mixed	33	50	>1h	<1h	1	1.66667	2.75	3.66667	-0.438871	0.131914
D62	2	control	9.97778	male	yes	purebred	13	58	>1h	>3h	1.5	1.66667	1.58333	4.5	0.68666	0.68666
D63	2	combined	10.2194	female	yes	mixed	15	50	>1h	<1h	1.5	1	3.16667	4.83333	-0.438871	-0.993617
D64	2	physical	10.9722	male	yes	purebred	31	62	<1h	>3h	2.66667	1	4.16667	4.33333	0.68666	-0.438871
D65	2	combined	11.4389	male	no	purebred	13	41	<1h	>3h	2	1	4.08333	4	0.131914	0.131914
D66	2	control	8.02222	male	no	purebred	22.5	44	>1h	<1h	1.33333	2.33333	4.16667	4	0.131914	-0.438871
D67	2	physical	10.65	male	yes	purebred	12.7	42	>1h	>3h	1.5	1.33333	3.41667	4.83333	-0.422832	0.131914
D68	2	cognitive	11.8417	male	yes	purebred	15	52	<1h	<1h	1.33333	2	3.58333	2.83333	0.131914	0.131914
D69	2	combined	9.43611	female	yes	purebred	23	57	<1h	1-3h	1.66667	1.66667	2.83333	3.5	-1.5644	-0.438871
D7	3	control	11.8972	female	yes	purebred	13	51	>1h	<1h	1.83333	1.33333	4.16667	3.16667	1.81219	-0.438871
D7	3	combined	12.3722	female	yes	purebred	13	51	>1h	<1h	1.83333	1.33333	4.16667	3.16667	-0.438871	-0.993617
D70	2	control	12.3056	female	no	mixed	14	50	>1h	1-3h	1.16667	1.33333	3.5	3	0.702699	-0.422832
D71	2	combined	8.99167	male	yes	mixed	8	30	<1h	<1h	1.5	2	3.66667	3.5	-1.00966	0.147953
D72	2	physical	7.68333	female	yes	mixed	24	50	<1h	>3h	2.66667	1	3.66667	3.5	1.81219	-0.438871
D73	2	combined	8.43333	male	yes	mixed	18	50	<1h	1-3h	2.16667	0.333333	3.16667	3.5	1.81219	0.131914
D8	2	cognitive	8.225	female	yes	purebred	27	55	<1h	<1h	2	1	4	4.33333	1.81219	0.147953

[truncated: 5 more sheets: EyeContact, NovelObjectNew, NovelObjectFamiliar, Memory, LearningInitial&Reversal]
